# Supplementary material for: Immunopathogenic and clinical implications of advanced tissue analysis in non-tuberculous mycobacterial infections in children
Source: Front Immunol. 2025 Jun 26;16:1597074. doi: 10.3389/fimmu.2025.1597074 (PMC12257029; doi:10.3389/fimmu.2025.1597074)
Supplement: Supplementary file 3 [file SupplementaryFile3.xlsx]

## Sheet: RawData
Anonymous ID	CD4_quantification_addedValues	CD4_mean_index__Granuloma_necrosis	CD4_mean_Num Positive per mm^2__Granuloma_necrosis	CD4_mean_index__Granuloma_wall	CD4_mean_Num Positive per mm^2__Granuloma_wall	CD4_mean_index__Perigranulomatous_area	CD4_mean_Num Positive per mm^2__Perigranulomatous_area	CD4_mean_index__T_cell_zone	CD4_mean_Num Positive per mm^2__T_cell_zone	CD4_median_index__Granuloma_necrosis	CD4_median_Num Positive per mm^2__Granuloma_necrosis	CD4_median_index__Granuloma_wall	CD4_median_Num Positive per mm^2__Granuloma_wall	CD4_median_index__Perigranulomatous_area	CD4_median_Num Positive per mm^2__Perigranulomatous_area	CD4_median_index__T_cell_zone	CD4_median_Num Positive per mm^2__T_cell_zone	index__Annotation (Granuloma_necrosis)	Delaunay: Num neighbors__Annotation (Granuloma_necrosis)_mean	Delaunay: Mean distance__Annotation (Granuloma_necrosis)_mean	Delaunay: Median distance__Annotation (Granuloma_necrosis)_mean	Delaunay: Max distance__Annotation (Granuloma_necrosis)_mean	Delaunay: Min distance__Annotation (Granuloma_necrosis)_mean	index__Annotation (Granuloma_wall)	Delaunay: Num neighbors__Annotation (Granuloma_wall)_mean	Delaunay: Mean distance__Annotation (Granuloma_wall)_mean	Delaunay: Median distance__Annotation (Granuloma_wall)_mean	Delaunay: Max distance__Annotation (Granuloma_wall)_mean	Delaunay: Min distance__Annotation (Granuloma_wall)_mean	index__Annotation (Perigranulomatous_area)	Delaunay: Num neighbors__Annotation (Perigranulomatous_area)_mean	Delaunay: Mean distance__Annotation (Perigranulomatous_area)_mean	Delaunay: Median distance__Annotation (Perigranulomatous_area)_mean	Delaunay: Max distance__Annotation (Perigranulomatous_area)_mean	Delaunay: Min distance__Annotation (Perigranulomatous_area)_mean	index__Annotation (T_cell_zone)	Delaunay: Num neighbors__Annotation (T_cell_zone)_mean	Delaunay: Mean distance__Annotation (T_cell_zone)_mean	Delaunay: Median distance__Annotation (T_cell_zone)_mean	Delaunay: Max distance__Annotation (T_cell_zone)_mean	Delaunay: Min distance__Annotation (T_cell_zone)_mean	Ratio T cell zone mean	index__Annotation (Granuloma_necrosis)	Delaunay: Num neighbors__Annotation (Granuloma_necrosis)Ratio T cell zone mean	Delaunay: Mean distance__Annotation (Granuloma_necrosis)Ratio T cell zone mean	Delaunay: Median distance__Annotation (Granuloma_necrosis)Ratio T cell zone mean	Delaunay: Max distance__Annotation (Granuloma_necrosis)Ratio T cell zone mean	Delaunay: Min distance__Annotation (Granuloma_necrosis)Ratio T cell zone mean	index__Annotation (Granuloma_wall)
Abbreviation	NA	NA	CD4 nec mean	NA	CD4 wall mean	NA	CD4 peri gran mean	NA	CD4 TZ mean	NA	CD4 nec median	NA	CD4 wall median	NA	CD4 peri gran median	NA	CD4 TZ median	NA	CD4 nec nb mean	CD4 nec dt mean	CD4 nec dt median	CD4 nec dt max	CD4 nec dt min	NA	CD4 wall nb mean	CD4 wall dt mean	CD4 wall dt median	CD4 wall dt max	CD4 wall dt min	NA	CD4 peri gran nb mean	CD4 peri gran dt mean	CD4 peri gran dt median	CD4 peri gran dt max	CD4 peri gran dt min	NA	CD4 TZ nb mean	CD4 TZ dt mean	CD4 TZ dt median	CD4 TZ dt max	CD4 TZ dt min		NA	CD4 nec/TZ nb mean	CD4 nec/TZ dt mean	CD4 nec/TZ dt median	CD4 nec/TZ dt max	CD4 nec/TZ dt min	NA
9		mean	9816.18	mean	20017.7	mean	28870.9	mean	148953	0.5	9816.18	0.5	20153.1	0.5	28870.9	0.5	148953	mean	1.40369	10.2704	10.1022	12.29	8.48886	mean	1.99334	12.0026	11.3994	16.4465	8.61725	mean	2.20747	14.8592	13.3613	21.4144	10.5422	mean	5.6177	10.1577	9.19145	16.0485	6.20191			0.249869	1.01109	1.09908	0.765801	1.36875
3		mean	1823.25	mean	14877.1	mean	12300.2	mean	63035.9	0.5	1823.25	0.5	13616.1	0.5	16181.2	0.5	60221.1	mean	0.640351	12.9444	12.9425	14.0218	11.8819	mean	1.22818	10.3201	10.1295	12.2579	8.69025	mean	1.13	8.25202	8.26618	9.16034	7.33643	mean	2.54545	9.96687	9.56813	13.6217	7.10492			0.251566	1.29875	1.35267	1.02937	1.67234
10		mean	5733.12	mean	10435.9	mean	15648.1	mean	232357	0.5	2381.91	0.5	6580.14	0.5	7519.49	0.5	228349	mean	0.424581	9.86402	9.86402	10.4229	9.30517	mean	1.07151	8.54758	8.42785	9.89495	7.44717	mean	3.04507	8.32036	7.38779	13.0775	5.67097	mean	5.35194	7.24182	6.70833	10.7194	4.93551			0.0793322	1.36209	1.47041	0.972335	1.88535
13		mean	0	mean	15769.8	mean	18710	mean	85094	0.5	0	0.5	16296.7	0.5	18710	0.5	85094	mean	0	0	0	0	0	mean	1.42282	10.5695	10.4656	12.6003	8.74694	mean	1.26718	8.20524	8.13466	9.0227	7.47939	mean	3.90909	11.185	10.1062	17.4047	6.96773			0	0	0	0	0
6		mean	6182.99	mean	23295.2	mean	11327.7	mean	123087	0.5	6182.99	0.5	22727.2	0.5	11327.7	0.5	132565	mean	0.916667	8.43387	8.16264	10.6489	6.54245	mean	1.79228	11.0834	10.9351	13.2617	9.13342	mean	1.43723	16.1787	14.9194	22.3738	12.0752	mean	4.77449	9.33268	9.0342	12.6202	6.71839			0.191993	0.903693	0.903526	0.843793	0.973812
17		mean	2334.24	mean	21460.7	mean	28573.9	mean	160740	0.5	2325.73	0.5	19816.1	0.5	28573.9	0.5	160740	mean	1.29955	13.6772	13.5874	16.7528	10.7391	mean	2.00234	12.8091	12.2677	16.5959	9.86075	mean	3.42103	11.593	10.1142	19.4043	7.43588	mean	5.79843	8.56406	8.33193	11.6131	6.0381			0.224121	1.59705	1.63076	1.44257	1.77856
20		mean	1623.72	mean	26693.7	mean	20980.1	mean	47744.3	0.5	622.783	0.5	31038.9	0.5	20980.1	0.5	47744.3	mean	0.413793	10.5226	10.5243	10.8093	10.2324	mean	2.3975	10.9235	10.6703	13.7136	8.54017	mean	2.09167	9.34874	9.26569	10.8637	7.98346	mean	3.21833	10.3623	10.1457	13.302	7.86287			0.128574	1.01547	1.03732	0.812608	1.30136
5		mean	7010.89	mean	16285.8	mean	32847.4	mean	180755	0.5	7010.89	0.5	16495	0.5	32847.4	0.5	178836	mean	1.08541	12.2728	12.1027	14.381	10.3899	mean	1.45215	10.2187	10.1292	11.9049	8.69238	mean	2.28625	11.4664	11.0006	15.0965	8.45525	mean	5.56981	8.49654	7.92421	12.4762	5.79174			0.194874	1.44445	1.52731	1.15267	1.79392
32		mean	4358.22	mean	12346.9	mean	11594.1	mean	70967.4	0.5	5854.38	0.5	11027.2	0.5	11374.1	0.5	76137.1	mean	1.16199	13.5108	13.071	16.7019	10.9503	mean	1.19	10.8068	10.7007	12.2678	9.4676	mean	0.873303	19.0958	17.8195	28.4305	12.3005	mean	3.52131	8.50024	8.26901	10.9833	6.39887			0.329987	1.58946	1.58073	1.52066	1.71128
23		mean	7552.52	mean	17208.9	mean	18433.1	mean	91996.4	0.5	5998.55	0.5	17208.9	0.5	19086.6	0.5	91996.4	mean	1.04148	9.99285	9.96944	12.5036	7.53364	mean	1.35686	10.0854	9.80534	12.018	8.54694	mean	1.35954	9.52015	9.1289	11.6169	7.90124	mean	3.77465	8.5334	8.34363	10.7693	6.63246			0.275914	1.17103	1.19486	1.16104	1.13587
12		mean	4228.43	mean	12865.8	mean	10544.5	mean	70759.4	0.5	3158.29	0.5	10906.3	0.5	10544.5	0.5	73180.6	mean	0.7109	12.3192	12.1562	15.0617	9.89098	mean	1.72811	10.5052	10.4385	12.1824	8.92544	mean	0.797468	11.724	11.6432	13.0912	10.4618	mean	3.5777	9.81098	9.43464	13.115	7.18688			0.198703	1.25566	1.28847	1.14843	1.37626
31		mean	7121.39	mean	13133.1	mean	10189.5	mean	110726	0.5	2299.91	0.5	11014.7	0.5	10203.5	0.5	110919	mean	0.765823	14.8919	14.5285	17.6809	12.5996	mean	1.25932	11.2152	11.1474	12.8171	9.72395	mean	1.08287	12.3575	11.1129	17.5429	8.84135	mean	4.35562	8.87733	8.49247	12.1978	6.37061			0.175824	1.67752	1.71075	1.44951	1.97777
8		mean	5429.34	mean	38146.1	mean	15190.3	mean	53988.4	0.5	5429.34	0.5	36452.9	0.5	13633.2	0.5	53988.4	mean	0.741935	9.7145	9.75944	10.2573	9.12679	mean	2.20852	9.80801	9.46614	12.5366	7.61326	mean	1.29981	11.3277	11.2197	13.1863	9.58142	mean	2.53649	9.0906	8.88032	11.1763	7.39543			0.292505	1.06863	1.099	0.917769	1.23411
25		mean	42232	mean	40751.3	mean	10112.9	mean	85218.1	0.5	42232	0.5	46282	0.5	9993.61	0.5	91899.9	mean	1.5	7.23604	7.15079	8.64604	5.9113	mean	1.94625	9.55804	9.24522	12.3685	7.32463	mean	1.13077	13.0496	12.6908	16.9632	9.57988	mean	2.92977	8.8212	8.38312	11.9722	6.24128			0.511986	0.820301	0.852998	0.722177	0.947129
16		mean	17946.2	mean	7854.6	mean	26435.5	mean	137005	0.5	17946.2	0.5	7494.08	0.5	26156.6	0.5	137827	mean	1.46405	9.68094	9.30297	11.9449	7.94332	mean	1.05215	10.5538	10.3243	12.6233	8.78645	mean	1.71452	11.4785	11.1509	14.544	8.96125	mean	4.79884	8.36246	8.1422	11.2521	5.89155			0.305085	1.15767	1.14256	1.06157	1.34826
26		mean	0	mean	17347.7	mean	17677.5	mean	47846.6	0.5	0	0.5	13267.4	0.5	14880.3	0.5	47846.6	mean	0	0	0	0	0	mean	1.10151	10.2948	10.1448	11.9348	8.86727	mean	1.125	8.77566	8.75722	9.74501	7.82475	mean	2.19178	10.1876	9.63008	12.607	8.35876			0	0	0	0	0
18		mean	11239.7	mean	41357.3	mean	38550	mean	145584	0.5	11239.7	0.5	36174.3	0.5	28665.8	0.5	145584	mean	1.77328	34.7695	33.4121	47.2177	24.6197	mean	2.7754	15.4406	14.6394	21.8685	10.6637	mean	3.37386	14.8567	13.3624	24.261	8.59271	mean	4.82493	10.8202	10.4633	16.0399	6.38321			0.367525	3.21337	3.19327	2.94376	3.85695
2		mean	25457.2	mean	11006	mean	15313.8	mean	197268	0.5	25457.2	0.5	11006	0.5	15313.8	0.5	211901	mean	2.18182	10.0899	10.145	12.3048	7.83379	mean	1.18142	10.4364	10.2694	12.5892	8.44788	mean	1.44776	9.86565	9.3335	12.5565	7.73332	mean	5.78421	8.20807	7.62799	12.4385	5.37065			0.377202	1.22926	1.32997	0.989255	1.45863
15		mean	5767.17	mean	11788.1	mean	56644.5	mean	182910	0.5	5767.17	0.5	11571.9	0.5	56663.3	0.5	183227	mean	1.0219	10.2885	10.2435	13.2328	7.45364	mean	0.8069	9.03168	9.01297	9.7385	8.35318	mean	2.49963	9.9547	8.85653	14.7318	7.00709	mean	5.33632	7.97439	7.5022	11.8288	5.34015			0.191499	1.2902	1.3654	1.11869	1.39577
27		mean	350.528	mean	10147.1	mean	7426.31	mean	202681	0.5	350.528	0.5	10692.4	0.5	6377.35	0.5	220943	mean	0.531496	10.7653	10.7515	11.7384	9.81622	mean	0.99187	10.2567	9.81906	12.042	8.91415	mean	0.823105	8.27654	8.16294	9.30776	7.35629	mean	5.59625	7.68647	7.34265	10.9828	5.33105			0.0949735	1.40055	1.46425	1.0688	1.84133
14		mean	4412.63	mean	11517.9	mean	7185.31	mean	143823	0.5	3874.91	0.5	10071.2	0.5	5194.57	0.5	141200	mean	0.823669	9.41561	9.40076	10.6581	8.19309	mean	1.66022	9.33344	9.30952	10.7257	7.97436	mean	1.13364	12.3631	10.95	19.0569	7.86598	mean	4.98725	8.37477	8.16401	11.2305	5.9839			0.165155	1.12428	1.15149	0.94903	1.36919
7		mean	12343.6	mean	9778.42	mean	25280.9	mean	83510.5	0.5	12976	0.5	6187.07	0.5	21065.4	0.5	83510.5	mean	1.6706	11.4713	10.7318	15.0906	8.80631	mean	1.04561	12.512	12.1119	15.1355	10.4458	mean	1.58547	11.8131	11.3496	15.8416	8.41924	mean	3.30382	9.16501	8.74375	12.4963	6.65833			0.505656	1.25164	1.22737	1.20761	1.3226
1		mean	8290.59	mean	10680.7	mean	14732	mean	151594	0.5	7594.61	0.5	9581.34	0.5	14732.1	0.5	151594	mean	1.35131	12.6368	12.2869	15.7698	10.0115	mean	1.17815	12.3607	12.2576	14.1418	10.6623	mean	1.50064	10.8887	10.6422	13.081	9.03029	mean	5.65952	9.19927	8.47051	14.128	6.00991			0.238768	1.37367	1.45055	1.11621	1.66584
24		mean	10376.8	mean	6355.34	mean	20009.9	mean	19752.8	0.5	10376.8	0.5	6825.67	0.5	20009.9	0.5	19752.8	mean	1.50986	10.587	10.4632	12.2855	9.02021	mean	0.686106	12.9301	12.8843	13.8285	12.0856	mean	1.82692	10.2831	10.1038	12.8561	8.01667	mean	1.61353	11.3842	11.0043	14.0035	9.47554			0.935751	0.929977	0.950824	0.877319	0.951947
22		mean	10631	mean	5525.1	mean	20887.8	mean	101837	0.5	11425.7	0.5	4944.69	0.5	12620.7	0.5	100079	mean	1.09434	16.0375	15.9055	22.2473	9.96911	mean	0.56	10.9966	10.9721	11.7056	10.3124	mean	1.51169	7.90482	7.83261	8.99983	6.92766	mean	3.48619	8.04042	7.84157	10.2255	6.24787			0.313907	1.99461	2.02836	2.17567	1.5956
11		mean	20629.5	mean	8826.23	mean	8371.39	mean	48802.3	0.5	20629.5	0.5	7607.92	0.5	8371.39	0.5	38962.2	mean	1.78947	12.4212	12.212	17.2417	7.61851	mean	1.06748	12.593	12.1734	15.0935	10.4805	mean	0.5	8.56391	8.59822	9.18183	7.9117	mean	2.81481	8.6906	8.39997	11.0584	6.74934			0.635734	1.42927	1.45382	1.55915	1.12878
21		mean	9277.21	mean	10421.9	mean	34566.1	mean	81545.3	0.5	8335.93	0.5	9397.13	0.5	34566.1	0.5	81545.3	mean	1.05811	12.033	11.694	14.8417	9.85463	mean	1.23256	11.0326	10.9313	12.9554	9.29097	mean	2.54154	13.5768	11.6882	21.3606	9.23164	mean	3.71858	9.43098	9.06094	13.0913	6.66792			0.284546	1.27591	1.2906	1.1337	1.47792
19		mean	2559.22	mean	6000.47	mean	9038.64	mean	136172	0.5	1324.4	0.5	5146.93	0.5	9009.28	0.5	137759	mean	0.263158	8.0358	8.0133	8.23673	7.85736	mean	0.424704	8.77643	8.76803	9.05545	8.5066	mean	0.723769	8.97633	8.9637	9.55914	8.40672	mean	4.07233	7.57437	7.34262	9.7358	5.80731			0.064621	1.06092	1.09134	0.846025	1.35301
29		mean	1362.39	mean	4757.04	mean	38324.6	mean	189856	0.5	1362.39	0.5	4759.96	0.5	38324.6	0.5	189856	mean	0.554245	7.93944	7.94598	8.42826	7.44408	mean	0.593356	7.99581	7.98691	8.43118	7.56919	mean	2.20382	8.56394	8.17294	11.3628	6.58559	mean	5.05598	8.18098	7.46259	12.651	5.42685			0.109622	0.970475	1.06478	0.66621	1.37171
28		mean	5237.1	mean	15269.2	mean	9250.7	mean	367322	0.5	5237.1	0.5	15269.2	0.5	7431.75	0.5	367322	mean	0.788262	7.7442	7.73347	8.37519	7.12784	mean	1.09135	9.90922	9.89116	10.8682	8.96603	mean	0.918768	7.50407	7.42433	8.32555	6.76348	mean	5.04927	7.55326	7.04799	11.1672	4.96401			0.156114	1.02528	1.09726	0.749979	1.4359
4		mean	3383.95	mean	9875.97	mean	16345.7	mean	50577.2	0.5	3383.95	0.5	7613.15	0.5	16345.7	0.5	50577.2	mean	1.45455	10.394	10.3025	12.0088	8.90368	mean	1.45895	11.8718	11.7323	13.9908	9.97497	mean	1.43295	15.3959	15.31	17.0077	13.8891	mean	2.34125	9.1541	9.01707	11.1892	7.39981			0.621268	1.13544	1.14256	1.07325	1.20323
30		mean	2348.99	mean	6332.26	mean	40919.2	mean	174803	0.5	2299.27	0.5	6757.9	0.5	17246	0.5	174803	mean	0.545455	8.23375	8.18029	9.08064	7.45765	mean	0.718841	11.7715	11.3825	13.1859	10.7478	mean	2.75706	8.57901	8.14223	11.8171	6.14811	mean	4.56026	7.5145	7.1336	10.4121	5.2939			0.11961	1.09571	1.14673	0.872126	1.40873
33		mean	35439.3	mean	26512.9	mean	52257.7	mean	55275.2	0.5	35439.3	0.5	22361.7	0.5	52257.7	0.5	55275.2	mean	2.23967	8.16229	8.12122	9.89619	6.5316	mean	1.63855	10.203	9.85981	12.4969	8.36126	mean	2.28504	8.89952	8.71935	10.6435	7.37688	mean	2.48348	8.46117	8.15252	11.1432	6.29616			0.901828	0.964676	0.99616	0.888092	1.03739
[truncated: 313 more columns]

## Sheet: RelevantFeaturesBeforeImputatio
	CD4 peri gran dt mean	CD4 peri gran/TZ dt mean	CD8 nec mean	CD4/CD8 nec mean	CD8 nec/TZ mean	mean n nuclei gi-c	hyper lyfol	n GCs	non-pol large GCs	large GCs	illdef GCs	gran GCs	vessel GCs	reg GCs	n nuclei p53 gi-c	n nuclei 10 gi-c	n gran p53 gi-c	CD8 score in gran	clinliquefaction	CD4 wall/TZ dt max	CD4 wall/TZ nb median	CD4 cluster wall median	CD8 peri gran mean	CD8 wall median	CD4/CD8 wall mean	lyfol	foam epi-c	skin change	skin discol	skin hot
9	14.8592	1.46284	43.76	224.32	0.01	39.25	0	6	0	0	0	1	1	1	54	437	10	0	1	1.02479	0.333333	6	2473.9	542.25	34.62	1	0	1	1	0
3	8.25202	0.827946	10.01	182.14	0	11.25	0	0	0	0	0	0	0	0	9	112	6	0	1	0.899879	0.5	2	3431.75	979.67	15.19	0	1	0	0	0
10	8.32036	1.14893	94.99	60.35	0.02	18.85	0	23	0	0	0	0	1	0	21	184	4	0.5	1	0.923085	0.2	2	2747.32	433.53	17.62	1	0	0	0	0
13	8.20524	0.733595	198.21	0	0.08	3.8	0	0	0	0	0	0	0	0	2	38	1	0.5	1	0.723959	0.25	3	1807.1	474.44	33.24	0	0	1	1	0
6	16.1787	1.73355	605.43	10.21	0.17	3.55	0	44	1	1	1	0	1	1	7	39	10	1	0	1.05083	0.4	5	1760.18	549	40.84	1	0	0	0	0
17	11.593	1.35368	55.55	42.02	0.01	12.05	0	12	0	0	1	0	1	0	13	152	10	0	1	1.42906	0.333333	6	2128.85	476.56	47.92	1	0	1	1	1
20	9.34874	0.902186	83.76	19.39	0.04	10.1	0	0	0	0	0	0	0	0	22	76		0.5	1	1.03094	0.666667	14	895.22	204.05	107.09	0	0	1	1	0
5	11.4664	1.34954	886.47	7.91	0.21	39.95	0	5	0	0	0	0	1	1	142	483	9	3	1	0.954207	0.166667	3	3440.79	1223.35	13.35	1	0	1	1	0
32	19.0958	2.2465	25.68	169.72	0.01	6.4	0	0	0	0	0	0	0	0	4	89	10	0	1	1.11696	0.25	2	2148.28	152.68	60.45	0	0	1	1	0
23	9.52015	1.11563	14.87	507.9	0.01	24.85	0	1	0	0	0	0	0	0	66	263	9	0	1	1.11595	0.25	3	1994	654.42	24.83	1	0	1	1	1
12	11.724	1.19499	204.58	20.67	0.05	21.15	0	0	0	0	0	0	0	0	42	183	10	0.5	1	0.928886	0.25	4	2292.71	755.98	15.03	0	0	1	1	0
31	12.3575	1.39203	461.45	15.43	0.13	16.9	0	7	0	0	0	0	1	1	25	178	8	1.5	1	1.05077	0.25	2	3429.65	1226.4	11.91	1	0	0	0	0
8	11.3277	1.24609	769.3	7.06	0.18	16.15	0	0	0	0	0	0	0	0				1	0	1.12171	1	9	4058.7	1219.4	32.66	0	0	1	1	0
25	13.0496	1.47934	0		0	14.35	0	0	0	0	0	0	0	0	14	141	10	0	1	1.0331	0.666667	7	1560.5	868.16	50.88	0	0	1	1	0
16	11.4785	1.37262	78.73	227.95	0.02	22.85	1	145	1	1	1	1	1	1	61	258	10	0.5	0	1.12186	0.2	2	1689.98	384.08	20.68	1	0	1	1	0
26	8.77566	0.861404	0		0	3.25	0	0	0	0	0	0	0	0	1	34	5	0	1	0.946686	0.5	2	2824.4	1079.81	16.17	0	0	0	0	0
18	14.8567	1.37305	0		0	15.85	0	0	0	0	0	0	0	0	13	167	10	0	0	1.36338	0.6	20	1395.91	545.86	45.26	0	0	0	0	0
2	9.86565	1.20195	54.05	470.99	0.01	13.4	0	32	0	1	0	0	1	1	9	146	1	0	1	1.01211	0.166667	2	3101.5	678.79	16.21	1	0	1	1	0
15	9.9547	1.24833	89.55	64.41	0.02	2.45	0	14	0	0	0	0	1	1	2	26	4	0.5	1	0.823285	0.2	2	3312.07	420.43	26.34	1	0	1	0	0
27	8.27654	1.07677	4.14	84.69	0	6.9	0	21	0	0	0	0	1	1	3	47	9	0	1	1.09644	0.166667	2	1300.18	286.69	38.81	1	0	1	1	0
14	12.3631	1.47623	42.09	104.84	0.01	15.6	1	58	0	1	0	0	1	1	11	72	10	0	1	0.955054	0.2	4	1849	830.06	12.08	1	1	0	0	0
7	11.8131	1.28894	82.63	149.38	0.02	22.4	0	0	0	0	0	0	0	0	100	227	10	1	1	1.2112	0.333333	2	3284.72	555.15	16.95	1	1	1	0	0
1	10.8887	1.18365	257.4	32.21	0.09	24.5	1	20	0	1	0	1	1	1	33	222	10	0	0	1.00098	0.166667	2	2034.54	322.43	20.08	1	1	0	0	0
24	10.2831	0.903278	37.06	280	0.01	7.35	0	1	0	0	1	0	0	0	16	83	10	0.5		0.987506	0	1	2075.37	417.58	14.87	1	1	0	0	0
22	7.90482	0.983135	44.47	239.06	0.01	17.8	1	11	0	1	0	1	1	1	7	168	10	0	0	1.14474	0	1	1905.25	777.94	6.93	1	1	1	1	0
11	8.56391	0.985422	35.79	576.35	0.01	2.9	0	2	0	0	0	0	0	1	0	25	10	0		1.36488	0.333333	2	1988.62	226.06	25.98	1	0	1	1	1
21	13.5768	1.4396	22.65	409.68	0.01	37.4	0	0	0	0	0	0	0	0	0	9	2	0	1	0.989619	0.25	2	3302.05	678.37	14.95	0	1	1	0	0
19	8.97633	1.18509	18.22	140.46	0	21.55	1	43	0	1	0	0	1	1	76	199	10	0	1	0.930119	0	1	2587.3	937.1	6.46	1	1	0	0	0
29	8.56394	1.04681	3.85	353.68	0	17.55	0	2	0	0	0	0	1	0	5	148	10	0	1	0.666441	0	1	2823.2	560.73	8.91	1	1	0	0	0
28	7.50407	0.993487	431.96	12.12	0.1	30.75	1	60	0	1	1	0	1	1	49	369	10	1	1	0.973226	0.2	2	3591.9	1475	8.62	1	1	0	0	0
4	15.3959	1.68185	38.95	86.88	0.02	22.5	0	0	0	0	0	0	0	0	21	236	10	1	1	1.25039	0.5	3	2007.83	366	22.47	0	0	1	1	0
30	8.57901	1.14166	12.51	187.77	0	48.25	1	13	0	1	0	0	1	0	45	477	10	0.5	1	1.26641	0.2	2	1124.8	579.16	12.6	1	0	0	0	0
33	8.89952	1.05181	180.69	196.13	0.05	9.7	0	0	0	0	0	0	0	0	19	122	9	0.5		1.12148	0.5	5	2915.34	1093.85	24.94	0	1	0	0	0

## Sheet: RelevantFeaturesAfterImputation
	CD4 peri gran dt mean	CD4 peri gran/TZ dt mean	CD8 nec mean	CD4/CD8 nec mean	CD8 nec/TZ mean	mean n nuclei gi-c	hyper lyfol	n GCs	non-pol large GCs	large GCs	illdef GCs	gran GCs	vessel GCs	reg GCs	n nuclei p53 gi-c	n nuclei 10 gi-c	n gran p53 gi-c	CD8 score in gran	clinliquefaction	CD4 wall/TZ dt max	CD4 wall/TZ nb mean	CD4 cluster wall median	CD8 peri gran mean	CD8 wall median	CD4/CD8 wall mean	lyfol	foam epi-c	skin change	skin discol	skin hot
9	14.8592	1.46284	43.76	224.32	0.01	39.25	0	6	0	0	0	1	1	1	54	437	10	0	1	1.02479	0.333333	6	2473.9	542.25	34.62	1	0	1	1	0
3	8.25202	0.827946	10.01	182.14	0	11.25	0	0	0	0	0	0	0	0	9	112	6	0	1	0.899879	0.5	2	3431.75	979.67	15.19	0	1	0	0	0
10	8.32036	1.14893	94.99	60.35	0.02	18.85	0	23	0	0	0	0	1	0	21	184	4	0.5	1	0.923085	0.2	2	2747.32	433.53	17.62	1	0	0	0	0
13	8.20524	0.733595	198.21	0	0.08	3.8	0	0	0	0	0	0	0	0	2	38	1	0.5	1	0.723959	0.25	3	1807.1	474.44	33.24	0	0	1	1	0
6	16.1787	1.73355	605.43	10.21	0.17	3.55	0	44	1	1	1	0	1	1	7	39	10	1	0	1.05083	0.4	5	1760.18	549	40.84	1	0	0	0	0
17	11.593	1.35368	55.55	42.02	0.01	12.05	0	12	0	0	1	0	1	0	13	152	10	0	1	1.42906	0.333333	6	2128.85	476.56	47.92	1	0	1	1	1
20	9.34874	0.902186	83.76	19.39	0.04	10.1	0	0	0	0	0	0	0	0	22	76	7	0.5	1	1.03094	0.666667	14	895.22	204.05	107.09	0	0	1	1	0
5	11.4664	1.34954	886.47	7.91	0.21	39.95	0	5	0	0	0	0	1	1	142	483	9	3	1	0.954207	0.166667	3	3440.79	1223.35	13.35	1	0	1	1	0
32	19.0958	2.2465	25.68	169.72	0.01	6.4	0	0	0	0	0	0	0	0	4	89	10	0	1	1.11696	0.25	2	2148.28	152.68	60.45	0	0	1	1	0
23	9.52015	1.11563	14.87	507.9	0.01	24.85	0	1	0	0	0	0	0	0	66	263	9	0	1	1.11595	0.25	3	1994	654.42	24.83	1	0	1	1	1
12	11.724	1.19499	204.58	20.67	0.05	21.15	0	0	0	0	0	0	0	0	42	183	10	0.5	1	0.928886	0.25	4	2292.71	755.98	15.03	0	0	1	1	0
31	12.3575	1.39203	461.45	15.43	0.13	16.9	0	7	0	0	0	0	1	1	25	178	8	1.5	1	1.05077	0.25	2	3429.65	1226.4	11.91	1	0	0	0	0
8	11.3277	1.24609	769.3	7.06	0.18	16.15	0	0	0	0	0	0	0	0	25	148.667	9.66667	1	0	1.12171	1	9	4058.7	1219.4	32.66	0	0	1	1	0
25	13.0496	1.47934	0	42.3133	0	14.35	0	0	0	0	0	0	0	0	14	141	10	0	1	1.0331	0.666667	7	1560.5	868.16	50.88	0	0	1	1	0
16	11.4785	1.37262	78.73	227.95	0.02	22.85	1	145	1	1	1	1	1	1	61	258	10	0.5	0	1.12186	0.2	2	1689.98	384.08	20.68	1	0	1	1	0
26	8.77566	0.861404	0	132.98	0	3.25	0	0	0	0	0	0	0	0	1	34	5	0	1	0.946686	0.5	2	2824.4	1079.81	16.17	0	0	0	0	0
18	14.8567	1.37305	0	53.135	0	15.85	0	0	0	0	0	0	0	0	13	167	10	0	0	1.36338	0.6	20	1395.91	545.86	45.26	0	0	0	0	0
2	9.86565	1.20195	54.05	470.99	0.01	13.4	0	32	0	1	0	0	1	1	9	146	1	0	1	1.01211	0.166667	2	3101.5	678.79	16.21	1	0	1	1	0
15	9.9547	1.24833	89.55	64.41	0.02	2.45	0	14	0	0	0	0	1	1	2	26	4	0.5	1	0.823285	0.2	2	3312.07	420.43	26.34	1	0	1	0	0
27	8.27654	1.07677	4.14	84.69	0	6.9	0	21	0	0	0	0	1	1	3	47	9	0	1	1.09644	0.166667	2	1300.18	286.69	38.81	1	0	1	1	0
14	12.3631	1.47623	42.09	104.84	0.01	15.6	1	58	0	1	0	0	1	1	11	72	10	0	1	0.955054	0.2	4	1849	830.06	12.08	1	1	0	0	0
7	11.8131	1.28894	82.63	149.38	0.02	22.4	0	0	0	0	0	0	0	0	100	227	10	1	1	1.2112	0.333333	2	3284.72	555.15	16.95	1	1	1	0	0
1	10.8887	1.18365	257.4	32.21	0.09	24.5	1	20	0	1	0	1	1	1	33	222	10	0	0	1.00098	0.166667	2	2034.54	322.43	20.08	1	1	0	0	0
24	10.2831	0.903278	37.06	280	0.01	7.35	0	1	0	0	1	0	0	0	16	83	10	0.5	1	0.987506	0	1	2075.37	417.58	14.87	1	1	0	0	0
22	7.90482	0.983135	44.47	239.06	0.01	17.8	1	11	0	1	0	1	1	1	7	168	10	0	0	1.14474	0	1	1905.25	777.94	6.93	1	1	1	1	0
11	8.56391	0.985422	35.79	576.35	0.01	2.9	0	2	0	0	0	0	0	1	0	25	10	0	1	1.36488	0.333333	2	1988.62	226.06	25.98	1	0	1	1	1
21	13.5768	1.4396	22.65	409.68	0.01	37.4	0	0	0	0	0	0	0	0	0	9	2	0	1	0.989619	0.25	2	3302.05	678.37	14.95	0	1	1	0	0
19	8.97633	1.18509	18.22	140.46	0	21.55	1	43	0	1	0	0	1	1	76	199	10	0	1	0.930119	0	1	2587.3	937.1	6.46	1	1	0	0	0
29	8.56394	1.04681	3.85	353.68	0	17.55	0	2	0	0	0	0	1	0	5	148	10	0	1	0.666441	0	1	2823.2	560.73	8.91	1	1	0	0	0
28	7.50407	0.993487	431.96	12.12	0.1	30.75	1	60	0	1	1	0	1	1	49	369	10	1	1	0.973226	0.2	2	3591.9	1475	8.62	1	1	0	0	0
4	15.3959	1.68185	38.95	86.88	0.02	22.5	0	0	0	0	0	0	0	0	21	236	10	1	1	1.25039	0.5	3	2007.83	366	22.47	0	0	1	1	0
30	8.57901	1.14166	12.51	187.77	0	48.25	1	13	0	1	0	0	1	0	45	477	10	0.5	1	1.26641	0.2	2	1124.8	579.16	12.6	1	0	0	0	0
33	8.89952	1.05181	180.69	196.13	0.05	9.7	0	0	0	0	0	0	0	0	19	122	9	0.5	1	1.12148	0.5	5	2915.34	1093.85	24.94	0	1	0	0	0

## Sheet: CC_Spearman_r_min.3_n_min3_p.05
	CD4 nec mean	CD4 wall mean	CD4 peri gran mean	CD4 TZ mean	CD4 nec median	CD4 wall median	CD4 peri gran median	CD4 TZ median	CD4 nec nb mean	CD4 nec dt mean	CD4 nec dt median	CD4 nec dt max	CD4 nec dt min	CD4 wall nb mean	CD4 wall dt mean	CD4 wall dt median	CD4 wall dt max	CD4 wall dt min	CD4 peri gran nb mean	CD4 peri gran dt mean	CD4 peri gran dt median	CD4 peri gran dt max	CD4 peri gran dt min	CD4 TZ nb mean	CD4 TZ dt mean	CD4 TZ dt median	CD4 TZ dt max	CD4 TZ dt min	Unnamed: 43	NA.13	CD4 nec/TZ nb mean	CD4 nec/TZ dt mean	CD4 nec/TZ dt median	CD4 nec/TZ dt max	CD4 nec/TZ dt min	NA.14	CD4 wall/TZ nb mean	CD4 wall/TZ dt mean	CD4 wall/TZ dt median	CD4 wall/TZ dt max	CD4 wall/TZ dt min	NA.15	CD4 peri gran/TZ nb mean	CD4 peri gran/TZ dt mean	CD4 peri gran/TZ dt median	CD4 peri gran/TZ dt max	CD4 peri gran/TZ dt min	NA.16	NA.17
CD4 nec mean	1	0	0	0	0.959886	0	0	0	0.839211	0	0	0.385927	0	0	0	0	0	0	0	0	0	0	0	0	0	0	0	0			0.753301	0	0	0	0		0	0.371355	0	0.380379	0		0	0	0	0	0
CD4 wall mean	0	1	0	0	0	0.971591	0	0	0	0	0	0	0	0.855281	0	0	0	0	0	0	0	0	0	0	0.432487	0.42246	0	0			0	0	0	0	0		0.67246	0	0	0	-0.397393		0	0	0	0	0
CD4 peri gran mean	0	0	1	0	0	0	0.923463	0	0	0	0	0	0	0	0	0	0	0	0.855615	0	0	0	0	0	0	0	0	0			0	0	0	0	0		0	0	0	0	0		0.746658	0	0	0	0
CD4 TZ mean	0	0	0	1	0	0	0	0.998997	0	0	0	0	0	0	0	0	0	0	0	0	0	0	-0.415441	0.909759	-0.650735	-0.70889	0	-0.924799			-0.413805	0	0	0	0.581934		-0.747995	0	0.435495	0	0.692848		0	0	0	0	0
CD4 nec median	0.959886	0	0	0	1	0	0	0	0.903059	0	0	0.38459	0	0	0	0	0	0	0	0	0.367845	0	0	0	0	0	0	0			0.828848	0	0	0	0		0	0.384056	0	0.41815	0		0	0	0.352302	0	0
CD4 wall median	0	0.971591	0	0	0	1	0	0	0	0	0	0	0	0.823195	0	0	0	0	0	0	0	0	0	0	0.400401	0.391043	0	0			0	0	0	0	0		0.646725	0	0	0	-0.371324		0	0	0	0	0
CD4 peri gran median	0	0	0.923463	0	0	0	1	0	0	0	0	0	0	0	0	0	0	0	0.725267	0	0	0	0	0	0	0	0.41611	0			0	0	0	0	0		0	0	0	0	0		0.657754	0	0	0	0
CD4 TZ median	0	0	0	0.998997	0	0	0	1	0	0	0	0	0	0	0	0	0	0	0	0	0	0	-0.41611	0.908757	-0.64238	-0.700869	0	-0.920455			-0.431353	0	0	0	0.581432		-0.74365	0	0.416444	0	0.679144		0	0	0	0	0
CD4 nec nb mean	0.839211	0	0	0	0.903059	0	0	0	1	0	0	0.499248	0	0	0.457759	0.456923	0.512409	0	0	0.424668	0.44138	0.370519	0	0	0	0	0	0			0.898044	0	0	0.432057	0		0	0.516086	0.460934	0.544497	0		0	0.376368	0.370018	0.360826	0
CD4 nec dt mean	0	0	0	0	0	0	0	0	0	1	0.998329	0.949189	0.875313	0	0.574747	0.575917	0.387733	0.544832	0	0	0	0	0	0	0	0	0	0			0.373558	0.861608	0.831188	0.860271	0.629952		0	0.462606	0.44957	0.355645	0.344781		0	0	0	0	0
CD4 nec dt median	0	0	0	0	0	0	0	0	0	0.998329	1	0.941835	0.879993	0	0.5577	0.559204	0.371355	0.532464	0	0	0	0	0	0	0	0	0	0			0.35417	0.870968	0.841885	0.858934	0.646666		0	0.464277	0.451241	0.352636	0.352804		0	0	0	0	0
CD4 nec dt max	0.385927	0	0	0	0.38459	0	0	0	0.499248	0.949189	0.941835	1	0.729233	0	0.58678	0.589621	0.414473	0.534136	0	0	0.349127	0.37687	0	0	0	0	0	0			0.480862	0.840883	0.819489	0.91409	0.536019		0	0.51642	0.50539	0.408457	0.382886		0	0	0	0	0
CD4 nec dt min	0	0	0	0	0	0	0	0	0	0.875313	0.879993	0.729233	1	0	0.382552	0.387064	0	0.345617	0	0	0	0	0	0	0	0	0	0			0	0.765001	0.737924	0.658365	0.729233		0	0	0	0	0		0	0	0	0	0
CD4 wall nb mean	0	0.855281	0	0	0	0.823195	0	0	0	0	0	0	0	1	0	0	0.401404	0	0	0.527406	0.552473	0.491644	0.493984	0	0.520053	0.52607	0.383356	0.37266			0	0	0	0	0		0.734291	0	0	0	-0.421457		0	0.393717	0	0.376337	0
CD4 wall dt mean	0	0	0	0	0	0	0	0	0.457759	0.574747	0.5577	0.58678	0.382552	0	1	0.992981	0.89873	0.859291	0	0.346591	0.366979	0	0.35361	0	0.546791	0.541444	0.369652	0.406751			0.427676	0	0	0.406952	0		0	0.549131	0.494987	0.585561	0		0	0	0	0	0
CD4 wall dt median	0	0	0	0	0	0	0	0	0.456923	0.575917	0.559204	0.589621	0.387064	0	0.992981	1	0.868984	0.879679	0	0	0.355615	0	0.345922	0	0.530749	0.523396	0.361631	0.395722			0.420824	0	0	0.410796	0		0	0.560495	0.51738	0.565842	0		0	0	0	0	0
CD4 wall dt max	0	0	0	0	0	0	0	0	0.512409	0.387733	0.371355	0.414473	0	0.401404	0.89873	0.868984	1	0.612968	0	0.448195	0.479947	0.402741	0.455882	0	0.591578	0.578877	0.425802	0.408088			0.477647	0	0	0	0		0.429813	0.442848	0.367647	0.625	0		0	0	0	0	0
CD4 wall dt min	0	0	0	0	0	0	0	0	0	0.544832	0.532464	0.534136	0.345617	0	0.859291	0.879679	0.612968	1	0	0	0	0	0	0	0	0	0	0			0	0.373026	0	0.474973	0		0	0.649398	0.617647	0.513703	0.459225		0	0	0	0	0
CD4 peri gran nb mean	0	0	0.855615	0	0	0	0.725267	0	0	0	0	0	0	0	0	0	0	0	1	0	0	0	0	0	0	0	0	0			0	0	0	0	0		0	0	0	0	0		0.751671	0	0	0	0
CD4 peri gran dt mean	0	0	0	0	0	0	0	0	0.424668	0	0	0	0	0.527406	0.346591	0	0.448195	0	0	1	0.966912	0.944519	0.830882	0	0.363302	0.367981	0	0			0.384223	0	0	0	0		0	0	0	0	0		0	0.896725	0.869318	0.869987	0.6875
CD4 peri gran dt median	0	0	0	0	0.367845	0	0	0	0.44138	0	0	0.349127	0	0.552473	0.366979	0.355615	0.479947	0	0	0.966912	1	0.857955	0.917781	0	0.462233	0.466912	0	0.365976			0.460099	0	0	0	0		0.423463	0	0	0	0		0	0.822861	0.83389	0.752674	0.700535
CD4 peri gran dt max	0	0	0	0	0	0	0	0	0.370519	0	0	0.37687	0	0.491644	0	0	0.402741	0	0	0.944519	0.857955	1	0.654412	0	0	0	0	0			0	0	0	0	0		0	0	0	0	0		0	0.90742	0.84492	0.936832	0.607286
CD4 peri gran dt min	0	0	0	-0.415441	0	0	0	-0.41611	0	0	0	0	0	0.493984	0.35361	0.345922	0.455882	0	0	0.830882	0.917781	0.654412	1	0	0.522059	0.521056	0	0.484291			0.401103	0	0	0	0		0.46758	0	0	0	0		0	0.664773	0.730281	0.539439	0.698529
CD4 TZ nb mean	0	0	0	0.909759	0	0	0	0.908757	0	0	0	0	0	0	0	0	0	0	0	0	0	0	0	1	-0.415775	-0.488302	0	-0.775401			-0.391744	0	0.40244	0	0.589287		-0.638035	0	0.412099	0	0.625		0	0	0	0	0
CD4 TZ dt mean	0	0.432487	0	-0.650735	0	0.400401	0	-0.64238	0	0	0	0	0	0.520053	0.546791	0.530749	0.591578	0	0	0.363302	0.462233	0	0.522059	-0.415775	1	0.988636	0.805147	0.832553			0	0	0	0	0		0.719251	0	-0.389372	0	-0.535762		0	0	0	0	0
CD4 TZ dt median	0	0.42246	0	-0.70889	0	0.391043	0	-0.700869	0	0	0	0	0	0.52607	0.541444	0.523396	0.578877	0	0	0.367981	0.466912	0	0.521056	-0.488302	0.988636	1	0.742313	0.877674			0	0	0	0	-0.349127		0.757353	0	-0.405414	0	-0.567513		0	0	0	0	0
CD4 TZ dt max	0	0	0	0	0	0	0.41611	0	0	0	0	0	0	0.383356	0.369652	0.361631	0.425802	0	0	0	0	0	0	0	0.805147	0.742313	1	0.415441			0	0	0	0	0		0.353944	-0.383356	0	0	0		0	0	0	0	0
CD4 TZ dt min	0	0	0	-0.924799	0	0	0	-0.920455	0	0	0	0	0	0.37266	0.406751	0.395722	0.408088	0	0	0	0.365976	0	0.484291	-0.775401	0.832553	0.877674	0.415441	1			0	0	0	0	-0.516086		0.789773	0	-0.450535	0	-0.685495		0	0	0	0	0
Unnamed: 43
NA.13
CD4 nec/TZ nb mean	0.753301	0	0	-0.413805	0.828848	0	0	-0.431353	0.898044	0.373558	0.35417	0.480862	0	0	0.427676	0.420824	0.477647	0	0	0.384223	0.460099	0	0.401103	-0.391744	0	0	0	0			1	0	0	0.4354	0		0.411799	0.348291	0	0.552519	0		0	0	0	0	0
CD4 nec/TZ dt mean	0	0	0	0	0	0	0	0	0	0.861608	0.870968	0.840883	0.765001	0	0	0	0	0.373026	0	0	0	0	0	0	0	0	0	0			0	1	0.9883	0.905399	0.81648		0	0.577588	0.600318	0	0.587783		0	0	0	0	0
CD4 nec/TZ dt median	0	0	0	0	0	0	0	0	0	0.831188	0.841885	0.819489	0.737924	0	0	0	0	0	0	0	0	0	0	0.40244	0	0	0	0			0	0.9883	1	0.870299	0.851579		-0.344949	0.57692	0.614022	0	0.619203		0	0	0	0	0
CD4 nec/TZ dt max	0	0	0	0	0	0	0	0	0.432057	0.860271	0.858934	0.91409	0.658365	0	0.406952	0.410796	0	0.474973	0	0	0	0	0	0	0	0	0	0			0.4354	0.905399	0.870299	1	0.547719		0	0.59263	0.554191	0.488343	0.438706		0	0	0	0.346118	0
CD4 nec/TZ dt min	0	0	0	0.581934	0	0	0	0.581432	0	0.629952	0.646666	0.536019	0.729233	0	0	0	0	0	0	0	0	0	0	0.589287	0	-0.349127	0	-0.516086			0	0.81648	0.851579	0.547719	1		-0.482326	0.414473	0.504387	0	0.63391		0	0	0	0	0
NA.14
CD4 wall/TZ nb mean	0	0.67246	0	-0.747995	0	0.646725	0	-0.74365	0	0	0	0	0	0.734291	0	0	0.429813	0	0	0	0.423463	0	0.46758	-0.638035	0.719251	0.757353	0.353944	0.789773			0.411799	0	-0.344949	0	-0.482326		1	0	-0.409425	0	-0.696524		0	0	0	0	0
CD4 wall/TZ dt mean	0.371355	0	0	0	0.384056	0	0	0	0.516086	0.462606	0.464277	0.51642	0	0	0.549131	0.560495	0.442848	0.649398	0	0	0	0	0	0	0	0	-0.383356	0			0.348291	0.577588	0.57692	0.59263	0.414473		0	1	0.971925	0.759358	0.819519		0	0	0	0	0
CD4 wall/TZ dt median	0	0	0	0.435495	0	0	0	0.416444	0.460934	0.44957	0.451241	0.50539	0	0	0.494987	0.51738	0.367647	0.617647	0	0	0	0	0	0.412099	-0.389372	-0.405414	0	-0.450535			0	0.600318	0.614022	0.554191	0.504387		-0.409425	0.971925	1	0.618984	0.894719		0	0	0	0	0
CD4 wall/TZ dt max	0.380379	0	0	0	0.41815	0	0	0	0.544497	0.355645	0.352636	0.408457	0	0	0.585561	0.565842	0.625	0.513703	0	0	0	0	0	0	0	0	0	0			0.552519	0	0	0.488343	0		0	0.759358	0.618984	1	0		0	0	0	0.354947	0
CD4 wall/TZ dt min	0	-0.397393	0	0.692848	0	-0.371324	0	0.679144	0	0.344781	0.352804	0.382886	0	-0.421457	0	0	0	0.459225	0	0	0	0	0	0.625	-0.535762	-0.567513	0	-0.685495			0	0.587783	0.619203	0.438706	0.63391		-0.696524	0.819519	0.894719	0	1		0	0	0	0	0
NA.15
CD4 peri gran/TZ nb mean	0	0	0.746658	0	0	0	0.657754	0	0	0	0	0	0	0	0	0	0	0	0.751671	0	0	0	0	0	0	0	0	0			0	0	0	0	0		0	0	0	0	0		1	0	0	0	-0.430481
CD4 peri gran/TZ dt mean	0	0	0	0	0	0	0	0	0.376368	0	0	0	0	0.393717	0	0	0	0	0	0.896725	0.822861	0.90742	0.664773	0	0	0	0	0			0	0	0	0	0		0	0	0	0	0		0	1	0.96357	0.947861	0.816845
CD4 peri gran/TZ dt median	0	0	0	0	0.352302	0	0	0	0.370018	0	0	0	0	0	0	0	0	0	0	0.869318	0.83389	0.84492	0.730281	0	0	0	0	0			0	0	0	0	0		0	0	0	0	0		0	0.96357	1	0.859291	0.882687
CD4 peri gran/TZ dt max	0	0	0	0	0	0	0	0	0.360826	0	0	0	0	0.376337	0	0	0	0	0	0.869987	0.752674	0.936832	0.539439	0	0	0	0	0			0	0	0	0.346118	0		0	0	0	0.354947	0		0	0.947861	0.859291	1	0.61631
CD4 peri gran/TZ dt min	0	0	0	0	0	0	0	0	0	0	0	0	0	0	0	0	0	0	0	0.6875	0.700535	0.607286	0.698529	0	0	0	0	0			0	0	0	0	0		0	0	0	0	0		-0.430481	0.816845	0.882687	0.61631	1
NA.16
NA.17
NA.18
NA.19
NA.20
NA.21
CD4 nec nb mean.1	0.744768	0	0	0	0.821449	0	0	0	0.880904	0	0	0.407853	0	0	0	0	0	0	0	0	0	0	0	0	0	0	0	0			0.777552	0	0	0.415633	0		0	0.45838	0.406708	0.475975	0		0	0	0	0	0
CD4 nec dt mean.1	0	0	0	0	0	0	0	0	0.472171	0.885342	0.883002	0.84924	0.805114	0	0.605164	0.613353	0.509401	0.504053	0	0	0	0	0	0	0	0	0	0			0.523985	0.755975	0.736587	0.756644	0.545044		0	0.488343	0.481324	0.458594	0		0	0	0	0	0
CD4 nec dt median.1	0	0	0	0	0	0	0	0	0.438409	0.889019	0.887682	0.843557	0.813472	0	0.58043	0.589287	0.479987	0.494359	0	0	0	0	0	0	0	0	0	0			0.503594	0.765335	0.742604	0.754638	0.555073		0	0.465614	0.463943	0.429849	0		0	0	0	0	0
CD4 nec dt max.1	0.376233	0	0	0	0.397292	0	0	0	0.6119	0.845562	0.840548	0.841551	0.710513	0	0.699423	0.702265	0.618701	0.586279	0	0	0.377538	0.345116	0	0	0	0	0	0			0.6236	0.687782	0.659034	0.747618	0.441083		0	0.581934	0.549511	0.557533	0		0	0	0	0	0
CD4 nec dt min.1	0	0	0	0	0	0	0	0	0	0.768678	0.770015	0.622597	0.933478	0	0	0	0	0	0	0	0	0	0	0	0	0	0	0			0	0.638643	0.627946	0.533679	0.648337		0	0	0	0	0		0	0	0	0	0
CD4 wall nb mean.1	0	0.812554	0	0	0	0.804945	0	0	0	0	0	0	0	0.83458	0	0	0.514204	0	0	0.464946	0.477961	0.501189	0.384652	0	0.372037	0.373439	0	0			0	0	0	0	0		0.56166	0	0	0.358821	0		0	0.413285	0.348609	0.395264	0
CD4 wall dt mean.1	0	0	0	-0.441176	0	0	0	-0.439171	0	0.588786	0.570736	0.570736	0.487173	0.376671	0.823529	0.834893	0.700201	0.666778	0	0.456885	0.477607	0.397059	0.480949	0	0.703877	0.697193	0.490976	0.575869			0	0	0	0.375533	0		0.41377	0	0	0.352607	0		0	0	0	0	0
CD4 wall dt median.1	0	0	0	-0.416444	0	0	0	-0.415441	0	0.60834	0.590958	0.595304	0.495028	0.345588	0.817179	0.83389	0.672794	0.683489	0	0.44385	0.464238	0.381684	0.472259	0	0.677139	0.668449	0.473596	0.552139			0	0	0	0.407788	0		0.376671	0	0	0	0		0	0	0	0	0
CD4 wall dt max.1	0	0.347594	0	-0.465575	0	0	0	-0.46357	0	0.547339	0.530626	0.524609	0.483162	0.539773	0.784759	0.786096	0.748997	0.551471	0	0.547794	0.579211	0.480615	0.583556	0	0.753342	0.746992	0.530414	0.619652			0	0	0	0	0		0.527072	0	0	0.365976	0		0	0	0	0	0
CD4 wall dt min.1	0	0	0	0	0	0	0	0	0	0.550013	0.527952	0.552352	0.402273	0	0.722259	0.743316	0.481283	0.730281	0	0	0.345254	0	0.389372	0	0.453209	0.446524	0	0.415107			0	0	0	0.431353	0		0	0	0	0	0		0	0	0	0	0
CD4 peri gran nb mean.1	0	0	0.771392	0	0	0	0.634135	0	0	0	0	0	0	0	0	0	0	0	0.887563	0	0	0	0	0	0	0	0	0			0	0	0	0	0		0	0	0	0	0		0.673486	0	0	0	0
CD4 peri gran dt mean.1	0	0.35127	0	0	0	0.383021	0	0	0	0.37687	0.363165	0.357817	0.449737	0.587567	0.50234	0.497326	0.588235	0	0	0.769385	0.809492	0.67881	0.802139	0	0.574532	0.5625	0.468249	0.389706			0	0	0	0	0		0.40508	0	0	0	0		0	0.572193	0.586898	0.520388	0.51738
CD4 peri gran dt median.1	0	0.382353	0	0	0	0.393382	0	0	0	0	0	0	0.425838	0.614305	0.498663	0.495321	0.587567	0	0	0.782754	0.81885	0.688503	0.81885	0	0.608957	0.59893	0.477273	0.429479			0	0	0	0	0		0.441176	0	0	0	0		0	0.577206	0.594251	0.525735	0.50234
CD4 peri gran dt max.1	0	0.382687	0	0	0	0.395722	0	0	0.396423	0.35531	0	0.354642	0.426506	0.597259	0.499332	0.490642	0.619652	0	0.396056	0.750334	0.753676	0.721257	0.664104	0	0.561163	0.543115	0.548128	0			0.362998	0	0	0	0		0.385695	0	0	0	0		0.345922	0.56885	0.55381	0.569519	0.411765
CD4 peri gran dt min.1	0	0	-0.428476	0	0	0	0	0	0	0	0	0	0	0.441176	0	0	0	0	-0.387366	0.495655	0.571858	0	0.756016	0	0.471591	0.45889	0	0.43984			0	0	0	0	0		0.35127	0	0	0	0		0	0.345254	0.416778	0	0.484626
CD4 TZ nb mean.1	0	0	0	0.887148	0	0	0	0.885609	0	0	0	0	0	0	0	0	0	0	0	0	0	0	0	0.977265	-0.408519	-0.477945	0	-0.757359			-0.353743	0	0.404021	0	0.569734		-0.619362	0.353799	0.46683	0	0.648261		0	0	0	0	0.392274
CD4 TZ dt mean.1	0	0.388369	0	-0.515374	0	0.388369	0	-0.511029	0	0.395755	0.380379	0.371689	0.396089	0.619652	0.582553	0.569519	0.610294	0	0	0.479612	0.557152	0.376003	0.602273	0	0.86631	0.880348	0.675134	0.723262			0	0	0	0	0		0.607286	0	0	0	-0.400735		0	0	0	0	0
CD4 TZ dt median.1	0	0.395388	0	-0.525401	0	0.396056	0	-0.520722	0	0.354141	0	0	0.360491	0.622326	0.547126	0.533088	0.585561	0	0	0.483957	0.563503	0.376671	0.614973	0	0.861631	0.881016	0.651404	0.735294			0	0	0	0	0		0.617313	0	0	0	-0.432487		0	0	0	0	0
CD4 TZ dt max.1	0	0.367313	0	0	0	0.383356	0	0	0	0.428846	0.420155	0.449904	0.444222	0.610294	0.508356	0.493316	0.548128	0	0	0.504011	0.537433	0.470254	0.523061	0	0.634693	0.622995	0.636029	0.360963			0	0	0	0	0		0	0	0	0	0		0	0	0	0	0
CD4 TZ dt min.1	0	0	0	-0.804144	0	0	0	-0.803476	0	0	0	0	0	0.479612	0.477273	0.463235	0.487299	0	0	0	0.45488	0	0.574866	-0.581885	0.829211	0.866644	0.456551	0.927473			0	0	0	0	-0.396758		0.722259	0	-0.374666	0	-0.599265		0	0	0	0	0
Unnamed: 92
NA.26
CD4 nec/TZ nb mean.1	0.700996	0	0	0	0.774704	0	0	0	0.821953	0	0	0	0	0	0	0	0	0	0	0	0	0	0	-0.350812	0	0	0	0			0.879682	0	0	0	0		0	0	0	0.502854	0		0	0	0	0	0
CD4 nec/TZ dt mean.1	0	0	0	0	0	0	0	0	0.403644	0.710179	0.715862	0.667725	0.624603	0	0.37453	0.39141	0	0.410128	0	0	0	0	0	0	0	0	0	0			0.39395	0.7884	0.792746	0.689788	0.65402		0	0.625721	0.652127	0.433191	0.554692		0	0	0	0	0
CD4 nec/TZ dt median.1	0	0	0	0	0	0	0	0	0.384924	0.705833	0.712185	0.658031	0.63296	0	0.351801	0.364001	0	0.391744	0	0	0	0	0	0	0	0	0	0			0.371553	0.796423	0.801772	0.689119	0.678088		0	0.632406	0.651792	0.439542	0.564385		0	0	0	0	0
CD4 nec/TZ dt max.1	0.344476	0	0	0	0.355173	0	0	0	0.585827	0.710847	0.710513	0.694468	0.57045	0	0.530292	0.539484	0.441882	0.523439	0	0	0	0	0	0	0	0	0	0			0.587164	0.682434	0.672071	0.702825	0.490222		0	0.659814	0.640428	0.539484	0.472132		0	0	0	0	0
CD4 nec/TZ dt min.1	0	0	0	0.498705	0	0	0	0.498538	0	0.530336	0.539696	0.422029	0.678756	0	0	0	0	0	0	0	0	0	0	0.456255	0	0	0	-0.437202			0	0.687113	0.722881	0.420358	0.873642		-0.395421	0	0.416144	0	0.521601		0	0	0	0	0
NA.27
CD4 wall/TZ nb mean.1	0	0.726185	0	-0.542994	0	0.683002	0	-0.538271	0	0	0	0	0	0.733776	0	0	0.450555	0	0	0	0.410577	0	0.381563	-0.471978	0.542151	0.583478	0	0.581792			0	0	0	0	0		0.842746	0	0	0.346309	-0.49357		0	0	0	0	0
CD4 wall/TZ dt mean.1	0	0	0	0	0	0	0	0	0.382385	0.370686	0.367009	0.383722	0	0	0.443516	0.474599	0	0.563168	0	0	0	0	0	0	0	0	0	0			0	0.40478	0.416813	0.395086	0		0	0.659759	0.664104	0.425802	0.562834		0	0	0	0	0
CD4 wall/TZ dt median.1	0	0	0	0	0	0	0	0	0.356815	0.34545	0	0.349127	0	0	0.370655	0.404746	0	0.510695	0	0	0	0	0	0	0	0	0	0			0	0.403276	0.415643	0.384223	0		0	0.651404	0.653409	0.395722	0.564171		0	0	0	0	0
CD4 wall/TZ dt max.1	0	0	0	-0.490307	0	0	0	-0.492313	0.405281	0	0	0	0	0	0.505348	0.517714	0.452874	0.474933	0	0	0	0	0	-0.471591	0	0	0	0.408088			0.467452	0	0	0	0		0.434826	0	0	0.533088	0		0.39873	0	0	0	0
CD4 wall/TZ dt min.1	0	-0.465909	0	0.552807	0	-0.494652	0	0.551805	0	0	0	0	0	-0.60762	0	0	0	0	0	0	0	0	-0.41377	0.462233	-0.482286	-0.519051	0	-0.593249			0	0.397761	0.44723	0	0.515752		-0.730615	0.481952	0.578877	0	0.728944		0	0	0	0	0
NA.28
CD4 peri gran/TZ nb mean.1	0	0	0.653141	0	0	0	0.562174	0	0	0	0	0	0	0	0	0	0	0	0.629007	0	0	0	0	-0.364713	0	0	0	0			0	0	0	0	0		0.346486	0	0	0	0		0.918617	0	0	0	-0.429689
CD4 peri gran/TZ dt mean.1	0	0	0	0.348596	0	0	0	0.348596	0	0	0	0	0	0	0	0	0	0	0	0.505348	0.461564	0.516711	0.388703	0.359291	0	0	0	0			0	0	0	0	0		0	0	0	0	0		0	0.638035	0.666444	0.54111	0.661096
CD4 peri gran/TZ dt median.1	0	0	0	0.377674	0	0	0	0.379011	0	0	0	0	0	0	0	0	0	0	0	0.515709	0.464572	0.522727	0.390374	0.394051	0	0	0	-0.359626			0	0	0	0	0		0	0	0.346257	0	0		0	0.669786	0.701203	0.557487	0.703877
CD4 peri gran/TZ dt max.1	0	0	0	0	0	0	0	0	0.369683	0	0	0	0	0	0	0	0	0	0.484626	0.496992	0.46123	0.527741	0.346591	0	0	0	0	0			0	0	0	0	0		0	0	0	0	0		0.588904	0.431484	0.417447	0.486965	0
CD4 peri gran/TZ dt min.1	0	0	-0.49766	0.502674	0	0	-0.417447	0.494987	0	0	0	0	0	0	0	0	0	0	-0.34492	0	0	0	0	0.536765	0	0	0	-0.44385			0	0	0	0	0		0	0	0	0	0		-0.689505	0.485628	0.553142	0	0.738971
NA.29
NA.30
NA.31
NA.32
NA.33
NA.34
NA.35
CD4 cluster nec mean	0.721544	0	0	0	0.779375	0	0.392914	0	0.931138	0.432057	0.412669	0.569447	0	0	0.494192	0.499373	0.512075	0.35531	0	0.437369	0.446729	0.392245	0	0	0	0	0	0			0.812803	0	0	0.502256	0		0	0.548174	0.503719	0.497034	0		0	0.384056	0.387064	0.372859	0.34545
CD4 cluster wall mean	0	0.733289	0	0	0	0.703877	0	0	0	0	0	0	0.36467	0.893717	0	0	0.389372	0	0	0.513703	0.530749	0.498997	0.46758	0	0.420455	0.423463	0	0			0	0	0	0	0		0.591578	0	0	0	0		0	0.418449	0.382019	0.38369	0
CD4 cluster peri gran mean	0	0	0.781083	0.356283	0	0	0.645053	0.364305	0	0	0	0	0	0	0	0	0	0	0.966912	0	0	0.426471	0	0.369987	0	0	0	0			0	0	0	0	0		0	0	0	0	0		0.673463	0	0	0.423797	0
CD4 cluster TZ mean	0	0	0	0.779078	0	0	0	0.775401	0	0	0	0	0	0	0	0	0	0	0	0	0	0	0	0.85996	-0.490976	-0.539439	0	-0.696858			-0.39893	0.368179	0.402607	0	0.521601		-0.694519	0	0.440842	0	0.621324		-0.369652	0	0	0	0.355615
NA.36
CD4 cluster nec median	0.820766	0	0	0	0.875725	0	0	0	0.954632	0	0	0.390053	0	0	0.354878	0.358323	0.453072	0	0	0.344541	0.371071	0	0	0	0	0	0	0			0.857463	0	0	0.345948	0		0	0.471849	0.418273	0.490799	0		0	0	0	0	0
CD4 cluster wall median	0	0.845378	0	0	0	0.828316	0	0	0	0	0	0	0	0.947576	0	0	0.379593	0	0	0.450481	0.46596	0.42779	0.395776	0	0.399646	0.4102	0	0			0	0	0	0	0		0.693928	0	0	0	-0.359541		0	0.355847	0	0	0
CD4 cluster peri gran median	0	0	0.865802	0	0	0	0.718525	0	0	0	0	0	0	0	0	0	0	0	0.973453	0	0	0	0	0	0	0	0	0			0	0	0	0	0		0	0	0	0	0		0.764953	0	0	0	0
CD4 cluster TZ median	0	0	0	0.837637	0	0	0	0.837303	0	0	0	0	0	0	0	0	0	0	0	0	0	0	0	0.897969	-0.489179	-0.544832	0	-0.729673			-0.422698	0	0.361859	0	0.518803		-0.706944	0	0.391911	0	0.606		-0.347456	0	0	0	0.366508
NA.37
CD4 cluster nec/TZ mean	0.519639	0	0	-0.538815	0.578472	0	0	-0.54901	0.641986	0	0	0.34481	0	0	0	0	0.377037	0	0	0	0.391911	0	0.34662	-0.566558	0	0.348793	0	0.434528			0.861942	0	0	0	0		0.520765	0	0	0.422161	0		0	0	0	0	0
CD4 cluster wall/TZ mean	0	0.462901	0	-0.72861	0	0.413436	0	-0.722928	0	0	0	0	0	0.507353	0	0	0	0	0	0	0	0	0	-0.70889	0.630013	0.681484	0	0.719586			0.411131	0	0	0	-0.354308		0.865642	0	-0.364639	0	-0.597928		0.414439	0	0	0	0
CD4 cluster peri gran/TZ mean	0	0	0.510027	-0.458556	0	0	0.414439	-0.450201	0	0	0	0	0	0	0	0	0	0	0.453209	0	0	0	0	-0.535428	0.384693	0.419452	0	0.432152			0	0	0	0	0		0.52607	0	0	0	-0.356618		0.849599	0	0	0	-0.430481
NA.38
NA.39
CD4 cluster nec/TZ median	0.478188	0	0	-0.581934	0.531339	0	0	-0.593131	0.567775	0	0	0	0	0	0	0	0	0	0	0	0	0	0	-0.623047	0	0	0	0.440545			0.816146	0	0	0	0		0.540486	0	0	0.383053	0		0	0	0	0	0
CD4 cluster wall/TZ median	0	0.399766	0	-0.812234	0	0.373861	0	-0.808724	0	0	0	0	0	0.424668	0	0	0	0	0	0	0	0	0	-0.817415	0.57224	0.627392	0	0.750564			0.448019	0	0	0	-0.46841		0.857525	0	-0.3635	0	-0.626723		0.428345	0	0	0	0
CD4 cluster peri gran/TZ median	0	0	0	-0.64873	0	0	0	-0.644719	0	0	0	0	0	0	0	0	0	0	0	0	0	0	0	-0.710896	0.433155	0.481283	0	0.577206			0.399933	0	0	0	0		0.660762	0	0	0	-0.451203		0.698195	0	0	0	-0.465575
NA.40
NA.41
NA.42	0.391165	0.523094	0	0	0.415361	0.516862	0	0	0.479516	0	0	0	0	0.41129	0	0	0.402126	0	0	0	0	0	0	0	0	0	0	0			0.491981	0	0	0	0		0.497801	0	0	0.362903	0		0	0	0	0	0
CD8 nec mean	0	0	0	0	0	0	0	0	0	0	0	0	0	0	0	0	0	0	0	0	0	0	0	0	0	0	0	0			0	0	0	0	0		0	0	0	0	0		0	0	0	0	0
CD8 wall mean	0	0.347259	0	0	0	0	0	0	0	0	0	0	0	0	-0.373663	0	-0.359291	0	0	0	0	0	0	0	0	0	0	0			0	0	0	0	0		0	0	0	0	0		0	0	0	0	0
CD8 peri gran mean	0	0	0	0	0	0	0	0	0	0	0	0	0	0	0	0	0	0	0	0	0	0	0	0	0	0	0	0			0	0	0	0	0		0	0	0	-0.373997	0		0	0	0	0	0
CD8 TZ mean	0	-0.356283	0	0.433489	0	-0.356283	0	0.421457	0	0	0	0	0	0	0	0	0	0	0	0	0	0	0	0.371658	-0.358623	-0.346257	0	-0.434158			0	0	0	0	0.373193		-0.40742	0	0	0	0.378008		0	0	0	0	0
CD8 nec median	0	0	0	0	0	0	0	0	0	0	0	0	0	0	0	0	0	0	0	0	0	0	0	0	0	0	0	0			0	0	0	0	0		0	0	0	0	0		0	0	0	0	0
CD8 wall median	0	0	0	0	0	0	0	0	0	0	0	0	0	0	-0.411096	-0.375	-0.408088	0	0	0	0	0	0	0	0	0	0	0			0	0	0	0	0		0	0	0	0	0		0	0	0	0	0
CD8 peri gran median	0	0	0	0	0	0	0	0	0	0	0	0	0	0	0	0	0	0	0	0	0	0	0	0	0	0	0	0			0	0	0	0	0		0	0	0	-0.428476	0		0	0	0	0	0
CD8 TZ median	0	-0.380682	0	0.412767	0	-0.398396	0	0.401404	0	0	0	0	0	0	0	0	0	0	0	0	0	0	0	0.347928	0	0	0	-0.400067			0	0	0	0	0.385393		-0.399398	0	0	0	0.361297		0	0	0	0	0
NA.51
CD4/CD8 nec mean	0.459399	-0.52525	0	0	0.479422	-0.459844	0	0	0.474972	0	0	0	0	-0.443826	0	0	0	0	0	0	0	0	0	0	0	0	0	0			0.501669	0	0	0	0		0	0	0	0	0		0	0	0	0	0
CD4/CD8 wall mean	0	0.597594	0	0	0	0.64004	0	0	0	0	0	0	0	0.572527	0	0	0.464906	0	0	0	0.370989	0.346591	0	0	0.344586	0	0	0			0	0	0	0	0		0.515709	0	0	0.359291	0		0	0	0	0	0
CD4/CD8 peri gran mean	0	0	0.876337	0	0	0	0.787767	0	0	0	0	0	0	0	0	0	0	0	0.784759	0	0	0	0	0	0	0	0	0			0	0	0	0	0		0	0	0	0	0		0.646056	0	0	0	0
CD4/CD8 TZ mean	0	0	0	0.868316	0	0	0	0.871658	0	0	0	0	0	0	0	0	0	0	0	0	0	0	0	0.801471	-0.525067	-0.593917	0	-0.781083			-0.455419	0	0	0	0.371522		-0.622995	0	0	0	0.551136		0	0	0	0	0
NA.52
CD4/CD8 nec median	0.450501	-0.492325	0	0	0.531479	-0.41535	0	0	0.544383	0	0	0	0	-0.412681	0	0	0	0	0	0	0	0	0	0	0	0	0	0			0.565295	0	0	0	0		0	0	0	0	0		0	0	0	0	0
CD4/CD8 wall median	0	0.573529	0	0	0	0.639706	0	0	0	0	0	0	0	0.584893	0	0	0.489639	0	0	0	0.379679	0	0.375	0	0.387032	0.378676	0	0			0	0	0	0	0		0.520388	0	0	0	0		0	0	0	0	0
CD4/CD8 peri gran median	0	0	0.818516	0	0	0	0.81484	0	0	0	0	0	0	0	0	0	0.350602	0	0.660094	0	0	0	0	0	0	0	0	0			0	0	0	0	0		0	0	0	0	0		0.578877	0	0	0	0
CD4/CD8 TZ median	0	0	0	0.856952	0	0	0	0.860963	0	0	0	0	0	0	0	0	0	0	0	0	0	0	0	0.787767	-0.533088	-0.601939	0	-0.774064			-0.461603	0	0	0	0.349294		-0.63135	0	0	0	0.556484		0	0	0	0	0
NA.53
CD4 nec/TZ mean	0.878575	0	0	-0.42266	0.877905	0	0	-0.438245	0.812875	0	0	0.389174	0	0	0	0	0.386293	0	0	0.390147	0.4602	0	0.452491	-0.397689	0	0	0	0			0.908409	0	0	0.34476	0		0.361657	0	0	0.438413	0		0	0	0	0	0
CD4 wall/TZ mean	0	0.666389	0	-0.792499	0	0.657848	0	-0.7858	0	0	0	0	0	0.660695	0	0	0.420031	0	0	0	0.414672	0	0.459053	-0.669739	0.762018	0.795011	0.384024	0.831019			0.419731	0	-0.344528	0	-0.507496		0.961315	0	-0.464245	0	-0.717302		0.397254	0	0	0	0
CD4 peri gran/TZ mean	0	0	0.706856	-0.597492	0	0	0.716723	-0.586121	0	0	0	0	0	0	0	0	0	0	0.447492	0	0	0	0	-0.580937	0.476422	0.507525	0	0.567057			0	0	0	0	-0.386654		0.425585	0	0	0	-0.363044		0.814883	0	0	0	-0.455351
NA.54
NA.55
CD8 nec/TZ mean	0	0	0	0	0	0	0	0	0	0	0	0	0	0	0	0	0	0	0	0	0	0	0	0	0	0	0	0			0	0	0	0	0		0	0	0	0	0		0	0	0	0	0
CD8 wall/TZ mean	0	0.40583	0	0	0	0	0	0	0	0	0	0	0	0	0	0	0	0	0	0	0	0	0	0	0	0	0	0			0	0	0	0	0		0	0	0	0	0		0	0	0	0	0
CD8 peri gran/TZ mean	0	0	0	0	0	0	0	0	0	0	0	0	0	0	0	0	0	0	0	0	0	0	0	0	0	0	0	0			0	0	0	0	0		0	0	0	0	0		0	0	0	0	0
NA.56
mean n nuclei gi-c	0	0	0	0	0	0	0	0	0	0	0	0	0	0	0	0	0	0	0	0	0	0	0	0	0	0	0	0			0	0	0	0	0		0	0	0	0	0		0	0	0	0	0
lyfol	0	-0.482946	0	0.621876	0	-0.449868	0	0.608645	0	0	0	0	0	-0.516025	0	0	0	0	0	0	0	0	0	0.595413	-0.535872	-0.56895	0	-0.61526			0	0	0	0	0		-0.727727	0.410173	0.496178	0	0.608645		-0.344016	0	0	0	0
hypo lyfol	0	-0.367037	0	0.450748	0	-0.379916	0	0.437869	0	0	0	0	0	-0.412112	0	0	0	0	0	0	0	0	0	0.418551	-0.424991	-0.444308	0	-0.495822			0	0	0	0	0		-0.540897	0	0	0	0.360598		-0.476505	0	0	0	0
hyper lyfol	0	-0.428157	0	0	0	-0.412588	0	0	0	0	0	0	0	-0.397018	0	0	0	0	0	0	0	0	0	0	-0.459296	-0.451511	-0.358095	-0.435942			0	0	0	0	0		-0.490435	0	0	0	0.404803		0	0	0	0	0
GCs	0	-0.41684	0	0.6448	0	-0.358222	0	0.631773	0	0	0	0	0	-0.449406	0	0	0	0	0	0	0	0	-0.345196	0.631773	-0.560129	-0.586181	0	-0.638286			0	0	0	0	0		-0.696905	0	0.429866	0	0.547103		-0.371248	0	0	0	0
n GCs	0	-0.354081	0	0.717647	0	0	0	0.711093	0	0	0	0	0	-0.383746	0	0	0	0	0	0	0	0	0	0.677462	-0.640726	-0.655903	-0.355288	-0.723339			0	0	0	0	0		-0.699021	0	0.410823	0	0.558803		-0.467393	0	0	0	0
pol GCs	0	-0.41684	0	0.6448	0	-0.358222	0	0.631773	0	0	0	0	0	-0.449406	0	0	0	0	0	0	0	0	-0.345196	0.631773	-0.560129	-0.586181	0	-0.638286			0	0	0	0	0		-0.696905	0	0.429866	0	0.547103		-0.371248	0	0	0	0
non-pol GCs	0	0	0	0	0	0	0	0	0	0	0	0	0	0	0	0	0	0	0	0	0	0	0	0	0	0	0	0			0	0	0	0	0		0	0	0	0	0		0	0	0	0	0
non-pol large GCs	0	0	0	0	0	0	0	0	0	0	0	0	0	0	0	0	0	0	0	0	0	0	0	0	0	0	0	0			0	0	0	0	0		0	0	0	0	0		0	0	0	0	0
small GCs	0	0	0	0.700462	0	0	0	0.687726	0	0	0	0	0	0	0	0	0	0	0	0	0	0	-0.350231	0.67499	-0.655887	-0.681358	-0.38207	-0.700462			-0.38847	0	0	0	0		-0.662255	0	0.394806	0	0.541266		-0.464852	0	0	0	0
large GCs	0	0	0	0.385872	0	0	0	0.385872	0	0	0	0	0	0	0	0	0	0	0	0	0	0	0	0	-0.428746	-0.428746	0	-0.428746			0	0	0	0	0		-0.478767	0	0	0	0.407309		-0.37158	0	0	0	0
illdef GCs	0	0	0	0	0	0	0	0	0	0	0	0	0	0	0	0	0	0	0	0	0	0	0	0	0	0	0	0			0	0	0	0	0		0	0	0	0	0		0	0	0	0	0
prog GCs	0	0	0	0.363054	0	0	0	0.363054	0	0	0	0	0	0	0	0	0	0	0	0	0	0	0	0	-0.495074	-0.462069	0	-0.445566			0	0	0	0	0		-0.396059	0	0	0	0.387808		0	0	0	0	0
gran GCs	0	0	0	0	0	0	0	0	0	0	0	0	0	0	0	0	0	0	0	0	0	0	0	0	0	0	0	0			0	0	0	0	0		0	0	0	0	0		0	0	0	0	0
vessel GCs	0	0	0	0.827818	0	0	0	0.827818	0	0	0	0	0	0	0	0	0	0	0	0	0	0	0	0.795979	-0.636783	-0.67499	0	-0.802347			-0.445786	0	0	0	0.458522		-0.783244	0	0.413909	0	0.604944		-0.350231	0	0	0	0
reg GCs	0	0	0	0.470065	0	0	0	0.457187	0	0	0	0	0	0	0	0	0	0	0	0	0	0	0	0.508701	-0.379916	-0.399234	0	-0.476505			0	0	0	0	0		-0.51514	0	0.373477	0	0.463626		-0.637486	0	0	0	0.392794
abscess	0	0	0	0	0	0	0	0	0	0	0	0	0	0	0	0	0	0	0	0	0	0	0	0	0	0	0	0			0	0	0	0	0		0	0	0	0	0		0	0	0	0	0
PCs	0	0	0	0	0	0	0	0	0	0	0	0	0	0	0	0	0	0	0	0	-0.354246	0	0	0	0	0	0	0			0	0	0	0	0		0	0	0	0	0		0	0	0	0	0
eos	0	0	0	0	0	0	0	0	0	0	0	0	0	0	0	0	0	0	0	0	0	0	0	0	0	0	0	0			0	0	0	0	0		0	0	0	0	0		0	0	0	0	0
eos lyfol
eos gran	0	0	0	0	0	0	0	0	0	0	0	0	0	0	0	0	0	0	0	0	0	0	0	0	0	0	0	0			0	0	0	0	0		0	0	0	0	0		0	0	0	0	0
eos sinus
gran
welldef gran	0	0	0	0.460419	0	0	0	0.445566	0	0	0	0	0	0	0	0	0	0	0	0	0	0	0	0.378731	-0.512401	-0.519827	-0.430714	-0.527254			0	0	0.349056	0	0		-0.363879	0.512401	0.53468	0	0.512401		0	0.423288	0.43814	0.386158	0.460419
illdef gran	0	0	0	-0.560369	0	0	0	-0.547634	0	0	0	0	0	0	0	0	0	0	0	0	0	0	0	-0.445748	0.375702	0.426645	0	0.560369			0	0	0	0	0		0.426645	0	0	0	-0.452116		0	0	0	0	0
n gran	0	0	0	0	0	0	0	0	0	0	0	0	0	0	0	0	0	0	0	0	0	0	0	0	0	0	0	0			0	0	0	0	0		0	0	0.345238	0	0		0	0	0	0	0
diamax gran	0	0	0	0	0	0	0	0	0	0	0	0	0.396549	0	0	0	0	0	0	0	0	0	0	0.375735	0	0	0	0			0	0.348112	0.380291	0	0.422192		0	0	0	0	0		0	0	0	0	0
cas nec	0	0	0	0	0	0	0	0	0	0	0	0	0	0	0	0	0	0	0	0	0	0	0	0	0	0	0	0			0	0	0	0	0		0	0	0	0	0		0	0	0	0	0
nec gran	0	-0.370536	0	0	0	0	0	0	0	0	0	0	0	0	0	0	0	0	0	0	0	0	0	0	0	0	0	0			0	0	0	0	0		0	0	0	0	0		0	0	0	0	0
fibrin nec	0	0	0	0	0	0	0	0	0	0	0	0	0	0	0	0	0	0	0	-0.420372	0	-0.48265	0	0	0	0	0	0			0	0	0	0	0		0	0	0	0	0		0	-0.490435	-0.46708	-0.48265	-0.373664
suppur nec	0	0	0	0	0	0	0	0	0	0	0	0	0	0	0	0	0	0	0	0	0	0	0	0	0	0	0	0			0	0	0	0	0		0	0	0	0	0		0	0	0	0	0
PCs peri gran	0	0	-0.358222	0	0	0	-0.462432	0	0	0	0	0	0	0	0	0	0	0	0	0	0	0	0	0	0	0	0	0			0	0	0	0	0		0	0	0	0	0		-0.345196	0	0	0	0
max nuclei 10 gi-c	0	0	0	0.548692	0	0	0	0.554042	0	0	0	0	0	0	0	0	0	0	0	0	0	0	0	0.505392	-0.37198	-0.425311	0	-0.545683			0	0	0	0	0		-0.390036	0	0	0	0		0	0	0	0	0
gi-c gran	0	0	0	0	0	0	0	0	0	0	0	0	0	0	0	0	0	0	0	0	0	0	0	0	0	0	0	0			0	0	0	0	0		0	0	0	0	0		0	0	0	0	0
gi-c low gran	0	0	-0.357917	0	0	0	0	0	0	0	0	0	0	0	0	0	0	0	-0.396265	0	0	0	0	0	0	0	0	0			0	0	0	0	0		0	0	0	0	0		0	0	0	0	0
foam gi-c	0	0	0	0	0	0	0	0	0	0	0	0	0	0	0	0	0	0	-0.355036	0	0	-0.363912	0	0	0	0	0	0			0	0	-0.359504	0	0		0	0	0	-0.417167	0		0	0	0	-0.390539	0
foam epi-c	0	-0.398309	0	0	0	-0.425313	0	0	0	0	0	0	0	-0.398309	0	0	0	0	0	0	0	0	0	0	0	0	0	0			0	0	0	0	0		0	0	0	0	0		0	0	0	0	0
touton gi-c	0	0	0	0	0	0	0	0	0	0	0	0	0	0	0	0	0	0	0	0	0	0	0	0	0	0	0	0			0	0	0	0	0		0	0	0	0	0		0	0	0	0	0
gi-c none gran	0	0	0	0	0	0	0	0	0	0.347076	0	0	0	0	0	0	0	0	0	0	0	0	0	0	0	0	0	0			0	0	0	0	0		0	0	0	0	0		0	0	0	0	0
fib gran	0	0	0	0	0	0	0	0	0	0	0	0	0	0	0	0	0	0	0	0	0	0	0	0	0	0	0	0			0	0	0	0	0		0	0.358095	0	0.397018	0		0	0	0	0	0
bcl2 gi-c	0	0	0	0	0	0	0	0	0	0	0	0	0	0	0	0	0	0	0	0	0	0	0	0	-0.377761	-0.364735	0	-0.371248			0	0	0	0	0		0	0	0	0	0		0	0	0	0	0
n bcl2 gi-c	0	0	0	0	0	0	0	0	0	0	0	0	0	0	0	0	0	0	0	0	0	0	0	0	-0.384994	-0.375881	0	-0.38917			0	0	0	0	0		0	0	0	0	0		0	0	0	0	0
n gran bcl2 gi-c	0	0	0	0	0	0	0	0	0	0	0	0	0	0	0	0	0	0.401588	0	0	0	0	0	0	0	0	0	0			0	0	0	0	0		0	0.399901	0.389355	0.353077	0		0	0	0	0	0
bcl6 gi-c	0	0	0	0	0	0	0	0	0	0	0	0	0	0	0	0	0	0	-0.360117	0	0	-0.360117	0	0	0	0	0	0			0	0	0	0	0		0	0	0	0	0		-0.360117	0	0	0	0
n bcl6 gi-c	0	0	0	0	0	0	0	0	0	0	0	0	0	0	0	0	0	0	0	0	0	0	0	0	0	0	0	0			0	0	0	0	0		0	0	0	0	0		0	0	0	0	0
n nuclei bcl6 gi-c	0	0	0	0	0	0	0	0	0	0	0	0	0	0	0	0	0	0	0	0	0	0	0	0	0	0	0	0			0	0	0	0	0		0	0	0	0	0		0	0	0	0	0
n nuclei 10 gi-c	0	0	0	0.409459	0	0	0	0.412133	0	0	0	0	0	0	0	0	0	0	0	0	0	0	0	0.35765	0	0	0	-0.422328			0	0	0	0	0		0	0	0	0	0		0	0	0	0	0
bcl6 ratio	0	0	0	0	0	0	0	0	0	0	0	0	0	0	0	0	0	0	0	0	0	0	0	0	0.346286	0	0.413805	0			0	0	0	-0.350326	0		0	-0.45074	-0.437704	-0.396758	-0.388401		0	0	0	0	0
n gran bcl6 gi-c	0	0	0	0	0	0	0	0	0.354746	0	0	0	0	0	0	0	0	0	0	0	0	0	0	0	0	0	0	0			0	0	0	0	0		0	0.354405	0	0	0		0	0	0	0	0
p53 gi-c	0	0	0	0	0	0	0	0	0	0	0	0	0	0	0	0	0	0	0	0	0	0	0	0	0	0	0	0			0	0	0	0	0		0	0	0	0	0		0	0	0	0	0
n p53 gi-c	0	0	0	0	0	0	0	0	0	0	0	0	0	0	0	0	0	0	0	0	0	0	0	0	0	0	0	0			0	0	0	0	0		0	0	0	0	0		0	0	0	0	0
n nuclei p53 gi-c	0	0	0	0	0	0	0	0	0	0	0	0	0	0	0	0	0	0	0	0	0	0	0	0	0	0	0	0			0	0	0	0	0		0	0	0	0	0		0	0	0	0	0
n nuclei 10 gi-c.1	0	0	0	0.365469	0	0	0	0.368768	0	0	0	0	0	0	0	0	0	0	0	0	0	0	0	0	0	0	0	-0.374633			0	0	0	0	0		0	0.36107	0.38783	0	0		0	0	0	0	0
p53 ratio	0	0	0	0	0	0	0	0	0	0	0	0	0	0	0	0	0	0	0	0	0	0	0	0	0	0	0	0			0	0	0	0	0		0	0	0	0	0		0	0	0	0	0
n gran p53 gi-c	0	0	0	0	0	0	0	0	0	0	0	0	0	0	0	0.35711	0	0.393926	0	0	0	0	0	0	0	0	0	0			0	0	0	0	0		0	0.35688	0	0.442246	0		0	0	0	0	0
p53/bcl6	0	0	0	0	0	0	0	0	0	0	0	0	0	0	0	0	0	0	0	0.37842	0	0	0	0	0	0	0	0			0	0	0	0	0		0	0	0	0	0		0	0.464739	0.486541	0.471413	0.409566
bcl6/p53	-0.36489	0	0	0	0	0	0	0	0	0	0	0	0	0	0	0	0	0	0	-0.38465	-0.374861	-0.370412	-0.366852	0	0	0	0	0			0	0	0	-0.39248	0		0	-0.435373	-0.385095	-0.4198	0		0	-0.444716	-0.458065	-0.462959	-0.379755
lystructure
CD8 score peri gran	0	0	0	0	0	0	0	0	0	0	0	0	0	0	0	0	0	0	0	0	0	0	0	0	0	0	0	0			0	0	0.348337	0	0.382897		0	0	0	0	0		0	0	0	0	0.353441
CD8 score in gran	0	0	0	0	0	0	0	0	0	0	0	0	0	0	0	0	0	0	0	0	0	0	0	0	0	0	0	0			0	0	0	0	0		0	0	0	0	0		0	0	0	0	0
CD4 score in gran	0	0	0	0	0	0	0	0	0	0	0	0	0	0.381634	0	0	0	0	0	0	0	0	0	0	0	0	0	0			0	0	0	0	0		0	0	0	0	0		0	0	0	0	0
CD4 score nec	0	0	0.475624	0	0	0	0.579735	0	0.418462	0.347184	0	0.409078	0	0	0	0	0	0	0.452529	0.344449	0	0.404894	0	0.388294	0	0	0	0			0	0	0	0	0		0	0	0	0	0		0	0	0	0	0
histomonth	0	0	0	0	0	0	0	0	0	0	0	0	0	0	0	0	0	0	0	0	0	0	0	0	0	0	0	0			0	0	0	0	0		0	0	0	0	0		0	0	0	0	0
histoyear	0	0.410798	0	0	0	0.371298	0	0	-0.347123	0	0	0	0	0.397519	0	0	0	0	0	0	0	0	0	0	0	0	0	0			0	0	0	0	0		0	0	0	0	0		0	0	0	0	0
Unnamed: 239
Unnamed: 240	0	0	0	0	0	0	0	0	0	0	0	0	0	0	0	0	0	0	0	0	0	0	0	0	0	0	0	0			0	0	0	0	0		0	0	0	0	0		0	0	0	0	0
sex	0	0	0	0	0	0	0	0	0	0	0	0	0	0	0	0	0	0	0	0	0	0	0	0	0	0	0	0			0	0.433365	0.466446	0	0.426748		0	0	0.390326	0	0.410173		0	0	0	0	0
age	0	0	0	0	0	0	0	0	0	0	0	0	0	0	0	0	0	0	0	0	0	0	0	0	0	0	0	0			0	0	0	0	0		0	0	0	0	0		0	0	0	0	0
weight	0	0	0	0	0	0	0	0	0	0	0	0	0	0	0	0	0	0	0	0	0	0	0	0	0	0	0	0			0	0	0	0.464868	0		0	0	0	0	0		0	0	0	0	0
body size	0	0	0	0	0	0	0	0	0	0	0	0	0	0	0	0	0	0	0	0	0	0	0	0	0	0	0	0			0	0	0	0	0		0	0	0	0	0		0	0	0	0	0
skin change	0	0	0	0	0	0	0	0	0	0	0	0	0	0	0	0	0	0	0	0	0	0	0	0	0	0	0	0			0	0	0	0	0		0	0	0	0	0		0	0	0	0	0
skin discol	0	0	0	0	0	0	0	0	0	0	0	0	0	0	0	0	0	0	0	0	0	0	0	0	0	0	0	0			0	0	0	0	0		0	0	0	0	0		0	0	0	0	0
skin hot	0	0	0	0	0	0	0	0	0	0	0	0	0	0	0	0	0	0	0	0	0	0	0	0	0	0	0	0			0	0	0	0.376418	0		0	0	0	0.398527	0		0	0	0	0	0
gen condition	0	0	0	0	0	0	0	0	0	0	0	0	0.372905	0	0	0	0	0	0	0	0	0	0	0	0	0	0	0			0	0	0	0	0		0	0	0	0	0		0	0	0	0	0
lndiamax	0	0	0	0	0	0	0	0	0	0	0	0	0	0	0.429826	0.460528	0.388891	0	0	0	0	0	0.409358	0	0.399125	0.409358	0	0			0	0	0	0	0		0	0	0	0	0		0	0	0	0	0
clinliquefaction	-0.394786	0	0	0	-0.423673	0	0	0	0	0	0	0	0	0	0	0	0	0	0	0	0	0	0	0	0	0	0	0			0	0	0	0	0		0	0	0	-0.385114	0		0	0	0	0	0
Unnamed: 251	0	0	0	0	0	0	0	0	0	0	0	0	0	0	0	0	0	0	0	0	0	0	0	0	0	0	0	0			0	0	0	0	0		0	0	0	0	0		0	0	0	0	0
incision	0	0	0	-0.392466	0	0	0	-0.392466	0	0	0	0	0	0	0	0	0	0	0	0	0	0	0	0	0	0	0	0.460132			0	0	0	0	0		0.378932	0	0	0	-0.378932		0	0	0	0	0
drainage	0	0	0	0	0	0	0	0	0	0	0	0	0	0	0	0	0	0	0	0	0	0	0.374095	0	0	0	0	0			0	0	0	0	0		0	0	0	0	0		0	0	0	0	0
FNA	0.385973	0	0	0	0.385973	0	0	0	0	0	0	0	0	0	0	0	0	0	0	0	0	0	0	0	0	0	0	0			0	0	0	0	0		0	0	0	0	0		0	0	0	0	0
part resection	0	0	0	0	0	0	0	0	0	0	0	0	0	0	0	0	0	0	0	0	0	0	0	0	0	0	0	0			0	0	0	0	0		0	0	0	0	0		0	0	-0.378077	0	-0.534841
exstirpation	0	0	0	0	0	0	0	0	0	0	0	0	0	0	0	0	0	0	0	0.408778	0	0.408778	0	0.369472	0	0	0	0			0	0	0	0	0		0	0	0	0	0		0	0.542417	0.526694	0.463806	0.510972
other surgery	0	0	0	0	0	0	0	0	0	0	0	0	0	0	0	0	0	0	0	0	0	0	0	0	0	0	0	0			0	0	0	0	0		0	0	0	0	0		0	0	0	0	0
reoperation	0	0	0	0	0	0	0	0	0	0	0	0	0	0	0	0	0	0	0	0	0	0	0	0	0	0	0	0			0	0	0	0	0		0	0	0	0	0		0	0	0	0	0
germ ident	0	0	0	0	0	0	0	0	0	0	0	0	0	0	0	0	0	0	0	0	0	0	0	0	0	0	0	0			0	0	0	0	0		0	0	0	0	0		0	0	0	0	0
tissue proof	0	0	0	0.518711	0	0	0	0.508924	0	0	0	0	0	0	0	0	0	0	0	0	0	0	0	0.636155	0	0	0	-0.420841			0	0	0	0	0		0	0	0	0	0		-0.420841	0	0	0	0.381693
swap	0	0	0	0	0	0	0	0	0	0	0	0	0	0	0	0	0	0	0	0	0	0	0	0	0	0	0	0			0	0	0	0	0		0	0	0	0	0		0	0	0	0	0
other specimen
culture	0.389013	0	0	0	0.398861	0	0	0	0	0	0	0	0	0	0	0	0	0	0	0.393877	0.413571	0	0.413571	0	0	0	0	0			0	0	0	0	0		0	0	0	0	0		0	0	0	0	0
PCR
NTM
m-avium
m-intracell
m-other
fistula	0	0	0	0	0	0	0	0	0	0	0	0	0	0	0	0	0	0	-0.386793	0	0	0	0	0	0	0	0	0			0	0	0	0	0		0	0	0	0	0		-0.34678	0	0	0	0
spont remission
GWH	0	0	0	0	0	0	0	0	0	0	0	0	0	0	0	0	0	0	0	0	0	0	0	0	0	0	0	0			0	0	0	0	0		0	0	0	0	0		0	0	0	0	0
compl	0	0	0	0	0	0	0	0	0	0	0	0	0	0	0	0	0	0	0	0	0	0	-0.407309	0	0	0	0	0			0	0	0	0	0		0	0	0	0	0		0	-0.393018	-0.493058	0	-0.514496
MAI vs other	0	0	0	0	0	0	0	0	0	0	0	0	0	0	0	0	0	0	0	0	0	0	0	0	0	0	0	0			0	0	0	0	0		0	0	0	0	0		0	0	0	0	0
facial nerve palsy	0.521617	0	0.420372	0	0.521617	0	0.358095	0	0.420408	0	0	0	0	0	0	0	0	0	0.35031	0	0	0	0	0	0	0	0	0			0.412622	0	0	0	0		0	0	0	0	0		0.389234	0	0	0	0
age mon	0	0	0	0	0	0	0	0	0	0	0	0	0	0	0	0	0	0	0	0	0	0	0	0	0	0	0	0			0	0	0	0	0		0	0	0	0	0		0	0	0	0	0
age group	0	0	0	0	0	0	0	0	0	0	0	0	0	0	0	0	0	0	0	0	0	0	0	0	0	0	0	0			0	0	0	0	0		0	0	0	0	0		0	0	0	0	0
time-to-OP	0	0	0	0	0	0	0	0	0	0	0	0	0	0	0	0	-0.36548	0	0	0	0	0	0	0	0	0	0	0			0	0	0	0	0		0	0	0	0	0		-0.439301	0	0	0	0
lateral	0	0.365766	0	0	0	0	0	0	0	0	0	0	0	0	0	0	0	0	0	0	0	0	0	0	0	0	0	0			0	0	0	0	0		0	0	0	0	0		0	0	0	0	0
LN bulk	0	0	0	0	0	0	0	0	0	0	0	0	-0.410807	0	0	0	0	0	0	-0.42191	-0.42191	0	0	0	0	0	0	0			0	0	0	0	0		0	0	0	0	0		0	0	0	0	0
eye color	0	0	0	0	0	0	0	0	0	0	0	0	0	0	0	0	0	0	0	0	0	0	0	0	0	0	0	0			0	0	0	0	0		0	0	0	0	0		0	0	0	0	0
skin type	0	0	0	0	0	0	0	0	0	0	0	0	0	0	0	0	0	0	0	0	0	0	0	0	0	0	0	0			0	0	0	0	0		0	0	0	0	0		0	0	0	0	0
n month full breastfeed	0	0	0	0	0	0	0	0	0	0.393271	0.392143	0	0.409922	0	0	0	0	0	0	0	0	0	0	0	0	0	0	0			0	0	0	0	0.430242		0	0	0	0	0		0	0	0	0	0
n month breastfeed	0	0	0	0	0	0	0	0	0	0	0	0	0	0	0	0	0	0	0	0	0	0	0	0	0	0	0	0			0	0	0	0	0		0	0	0	0	0		0	0	0	0	0
VitD	0	0	0	0	0	0	0	0	-0.396414	0	0	0	0	0	-0.396374	-0.381693	-0.396374	0	0	0	0	0	0	0	0	0	0	0			0	0	0	-0.36705	0		0	0	0	-0.367013	0		0	0	0	0	0
time VitD	-0.515338	0	0	0	-0.556555	0	0	0	-0.57632	0	0	0	0	0	0	0	-0.387304	0	0	0	0	-0.38634	0	0	0	0	0	0			-0.469782	0	0	0	0		0	-0.381278	0	-0.366095	0		0	-0.402487	-0.365131	-0.4008	0
smokeany	0	0	0	0	0	0	0	0	0	0	0	0	0	0	0	0	0	0	0	0	0	0	0	0	0	0	0	0			0	0	0	0	0		0	0	0	0	0		0	0	0	0	0
atopy	0	0	0	0	0	0	0	0	0	0	0	0	0	0	0	0	0	0	0	0	0	0	0	0	0	0	0	0			0	0	0	0	0		0	0	0	0	0		0	0	0	0	0
time-to-OP.1	0	0	0	0.361293	0	0	0	0.34845	0	0	0	0	0	0	0	0	0	0	0	0	-0.372615	0	-0.401005	0.389683	0	0	0	0			0	0	0	0	0		0	0	0	0	0		0	0	0	0	0
Unnamed: 291
Unnamed: 292	0	0	0	0	0	0	0	0	0	0	0	0	0	0	0	0	0	0	0	0	0	0	0	0	0	0	0	0			0	0	0	0	0		0	0	0	0	0		0	0	0	0	0
mean n nuclei gi-c.1	0	0	0	0	0	0	0	0	0	0	0	0	0	0	0	0	0	0.885714	0	0	0	0	0	0	0	0	0	0			0	0	0	0	0		0	0	0	0	0		0	0	0	0	-0.828571
lyfol.1	0.821584	0	0	0	0.730297	0	0	0	0	0	0	0	0	0	0	0	0	0	0	0	0	0	0	0	0	0	0	0			0	0	0	0	0		0	0	0	0	0		0	0	0	0	0
hypo lyfol.1	0.866025	0	0	0	0.866025	0	0	0	0.779423	0	0	0	0	0	0	0	0	0	0	0	0	0	0	0	0.69282	0.69282	0	0			0.779423	0	0	0	0		0.69282	0	0	0	0		0	0	0	0	0
hyper lyfol.1	0	0	0	0	0	0	0	0	0	0	0	0	0	0	0	0	0	0	0.69282	0	0	0	0	0	0	0	0.69282	0			0	0	0	0	0		0.69282	0	0	0	0		0.779423	0	0	0	0
GCs.1	0.821584	0	0	0	0.730297	0	0	0	0	0	0	0	0	0	0	0	0	0	0	0	0	0	0	0	0	0	0	0			0	0	0	0	0		0	0	0	0	0		0	0	0	0	0
n GCs.1	0	0	0	0	0	0	0	0	0	0	0	0	0	0	0	0	0	0	0	0	0	0	0	0	0	0	0	0			0	0	0	0	0		0	0	0	0	0		0	0	0	0	0
pol GCs.1	0.821584	0	0	0	0.730297	0	0	0	0	0	0	0	0	0	0	0	0	0	0	0	0	0	0	0	0	0	0	0			0	0	0	0	0		0	0	0	0	0		0	0	0	0	0
non-pol GCs.1
non-pol large GCs.1	0	0	0	0	0	0	0	0	0	0	0	0	0	0	0	0	0	0	0	0	0	0	0	0	0	0	0	0			0	0	0	0	0		0	0	0	0	0		0	0	0	0	0
small GCs.1	0.821584	0	0	0	0.730297	0	0	0	0	0	0	0	0	0	0	0	0	0	0	0	0	0	0	0	0	0	0	0			0	0	0	0	0		0	0	0	0	0		0	0	0	0	0
large GCs.1	0	0	0	0	0	0	0	0	0	0	0	0	0	0	0	0	0	0	0.69282	0	0	0	0	0	0	0	0.69282	0			0	0	0	0	0		0.69282	0	0	0	0		0.779423	0	0	0	0
illdef GCs.1	0	0	0	0	0	0	0	0	0	0	0	0	0	0	0	0	0	0	0.724569	0	0	0	0	0.724569	0	0	0	0			0	0	0	0	0.724569		0	0	0	0	0		0	0	0	0	0
prog GCs.1	0	0	0	0	0	0	0	0	0	0	0	0	0	0	0	0	0	0	0	0	0	0	0	0	0	0	0	0			0	0	0	0	0		0	0	0	0	0		0	0	0	0	0
gran GCs.1
vessel GCs.1	0.821584	0	0	0	0.730297	0	0	0	0	0	0	0	0	0	0	0	0	0	0	0	0	0	0	0	0	0	0	0			0	0	0	0	0		0	0	0	0	0		0	0	0	0	0
reg GCs.1	0.866025	0	0	0	0.866025	0	0	0	0.779423	0	0	0	0	0	0	0	0	0	0	0	0	0	0	0	0.69282	0.69282	0	0			0.779423	0	0	0	0		0.69282	0	0	0	0		0	0	0	0	0
abscess.1
PCs.1	0	0	0	0	0	0	0	0	0	0	0	0	0	0	0	0	0	0	0	0	0	0	0	0	0	0	0	0			0	0	0	0	0		0	0	0	0	0		0	0	0	0	0
eos.1	0	0	0	0	0	0	0	0	0	0	0	0	0	0	0	0	0	0	0	0	0	0	0	0	0	0	0	0			0	0	0	0	0		0	0	0	0	0		0	0	0	0	0
eos lyfol.1
eos gran.1
eos sinus.1
gran.1	0	0	0	0	0	0	0	0	0	0	0	0	0	0	0	0	-0.724569	0	0	0	0	0	0	0	0	0	0	0			0	0	0	0	0		0	0	0	-0.724569	0		0	0	0	0	0
welldef gran.1	0	0	0	0	0	0	0	0	0	0	0	0	0	0	0	0	0	0	0	0	0	0	0	0	0	0	0	0			0	0	0	0	0		0	-0.779423	-0.69282	-0.69282	0		0	0	0	0	0
illdef gran.1	0	0	0	0	0	0	0	0	0	0	0	-0.69282	0	0	0	0	0	0	0	0	0	0	0	0	0	0	0	0			0	0	0	0	0		0	0	0	0	0		0	0	0	0	0
n gran.1	0	0	0	0	0	0	0	0	0	0	0	0	0	0	0	0	0	0	0	0	0	0	0	0	0	0	0	0			0	-0.823558	-0.798348	-0.764733	-0.6891		0	0	0	0	0		0	0	0	0	0
diamax gran.1	0	0	0	0	0	0	0	0	0	0	0	0	0	0	0	0	0	0	0	0	0	0	0	0	0	0	0	0			0	0	0	0	0		0	0	0	0	0		0	0	0	0	0
cas nec.1	0	0	0	0	0	0	0	0	0	0	0	0	0	0	0	0	0	0	0	0	0	0	0	0	0	0	0	0			0	0	0	0	0		0	0	0	0	0		0	0	0	0	0
nec gran.1	0	0	0	0	0	0	0	0	0	0	0	0	0	0	0	0	0	0	0	0	0	0	0	0	0	0	0	0			0	0	0	0	0		0	0	0	0	0		0	0	0	0	0
fibrin nec.1	0	0	0	0	0	0	0	0	0	0	0	0	0	0	0	0	0	0	0	0	0	0	0	0	0	0	0	0			0	0	0	0	0		0	0	0	0	0		0	0	0	0	0
suppur nec.1	0	0	0	0	0	0	0	0	0	0	0	0	0	0	0	0	0	0	0	0	0	0	0	0	0	0	0	0			0	0	0	0	0		0	0	0	0	0		0	0	0	0	0
PCs peri gran.1	0	0	0	0	0	0	0	0	0	0	0	0	0	0	0	0	0	0	0	0	0	0	0	0	0	0	0	0			0	0	0	0	0		0	0	0	0	0		0	-0.724569	-0.724569	0	-0.724569
max nuclei 10 gi-c.1	0	0	0	0	0	0	0	0	0	0	0	0	0	0	0	0	0	0	0	0	0	0	0	0	0	0	0	0			0	0	0	0	0		0	0	0	0	0		0	0	0	0	0
gi-c gran.1	0	0	0	0	0	0	0	0	0	0	0	0	0	0	0	0	0	0	0	0	0	0	0	0	0	0	0	0			0	0	0	0	0		0	0	0	0	0		0	0	0	0	0
gi-c low gran.1	0	0	0	0	0	0	0	0	0	0	0	0	0	0	0	0	0	0	0	0	0	0	0	0	0	0	0	0			0	0	0	0	0		0	0	0	0	0		0	0	0	0	0
foam gi-c.1
foam epi-c.1	0	0	0	0	0	0	0	0	0	0	0	0	0	0	0	0	0	0	0	0	0	0	0	0	0	0	0	0			0	0	0	0	0		0	0	0	0	0		0	-0.724569	-0.724569	0	-0.724569
touton gi-c.1
gi-c none gran.1	0	0	0	0	0	0	0	0	0	0	0	0	0	0	0	0	0	0	0	0	0	0	0	0	0	0	0	0			0	-0.821584	-0.821584	0	-0.730297		0	-0.730297	-0.821584	0	-0.821584		0	0	0	0	0
fib gran.1	0	0	0	0	0	0	0	0	0	0	0	0	0	0	0	0	0	0	0	0	0	0	0	0	0	0	0	0			0	0	0	0	0		0	0	0	0	0		0	0	0	0	0
bcl2 gi-c.1	0	0	0	0	0	0	0	0	0	0	0	0	0	0	0	0	0	0	0	0	0	0	0	0	0	0	0	0			0	0	0	0	0		0	0	0	0	0		0	0	-0.69282	0	-0.779423
n bcl2 gi-c.1	0	0	0	0	0	0	0	0	0	0	0	0	0	0	0	0	0	0	0	0	0	0	0	0	0	0	0	0			0	0	0	0	0		0	0	0	0	0		0	0	0	0	-0.67082
n gran bcl2 gi-c.1	0	0	0	0	0	0	0	0	0	-0.711512	-0.711512	-0.764217	0	0	0	0	0	0	0	0	0	0	0	0	0	0	0	0			0	-0.790569	-0.764217	-0.843274	0		0	0	0	0	0		0	0	0	0	0
bcl6 gi-c.1	0	0	0	0	0	0	0	0	0	0	0	0	0	0	0	0	-0.755929	0	0	0	0	0	0	0	0	0	0	0			0	0	0	0	0		0	0	0	-0.755929	0		0	0	0	0	0
n bcl6 gi-c.1	0	0	0	0	0	0	0	0	0	0	0	0	0	0	-0.800132	-0.800132	-0.981981	0	0	0	0	0	0	0	0	0	-0.836502	0			0	0	0	0	0		0	0	0	0	0		0	0	0	0	0
n nuclei bcl6 gi-c.1	0	0	0	0	0	0	0	0	-0.730552	0	0	0	0	0	-0.718576	-0.718576	-0.946125	0	0	0	0	0	0	0	0	0	-0.850315	0			0	0	0	0	0		0	0	0	0	0		0	0	0	0	0
n nuclei 10 gi-c.2	0	0	0	0	0	0	0	0	0	0	0	0	0	0	0	0	0	0	0	0	0	0	0	0	0	0	0	0			0	0	0	0	0		0	0	0	0	0		0	0	0	0	0
bcl6 ratio.1	0	0	0	0	0	0	0	0	0	0	0	0	0	0	0	0	0	0	0	0	0	0	0	0	0	0	0	0			0	0	0	0	0.828571		0	0	0	0	0		0	0	0	0	0
n gran bcl6 gi-c.1	0	0	0	0	0	0	0	0	0	-0.804525	-0.804525	-0.842836	0	0	0	0	0	0	0	0	0	0	0	0	0	0	0	0			0	-0.804525	-0.804525	-0.842836	0		0	0	0	0	0		0	0	0	0	0
p53 gi-c.1	0	0	0	0	0	0	0	0	0	0	0	0	0	0	0	0	-0.724569	0	0	0	0	0	0	0	0	0	0	0			0	0	0	0	0		0	0	0	-0.724569	0		0	0	0	0	0
n p53 gi-c.1	0	0	0	0	0	0	0	0	0	0	0	0	0	0	0	0	0	0	0	0	0	0	0	0	0	0	0	0			0	0	0	0	0		0	0	0	0	0		0	0	0	0	0
n nuclei p53 gi-c.1	0	0	0	0	0	0	0	0	0	0	0	0	0	0	0	0	-0.680696	0	0	0	0	0	0	0	0	0	0	0			0	0	0	0	0		0	0	0	0	0		0	0	0	0	0
n nuclei 10 gi-c.3	0	0	0	0	0	0	0	0	0	0	0	0	0	0	0	0	0	0	0	0	0	0	0	0	0	0	0	0			0	0	0	0	0		0	0	0	0	0		0	0	0	0	0
p53 ratio.1	0	0	0	0	0	0	0	0	0	0	0	0	0	0	0	0	0	0	0	0	0	0	0	0	0	0	0	0			0	0.857143	0.857143	0	0.785714		0	0	0	0	0		0	0	0	0	0
n gran p53 gi-c.1	0	0	0	0	0	0	0	0	0	-0.699497	-0.699497	-0.743216	0	0	0	0	0	0	0	0	0	0	0	0	0	0	0	0			0	-0.778191	-0.75196	-0.821909	0		0	0	0	0	0		0	0	0	0	0
p53/bcl6.1	0	0	0	0	0	0	0	0	0	0	0	0	0	0	0	0	0	0	0	0	0	0	0	0	0	0	0	0			0	0	0	0	0		0	0	0	0	0		0	0	0	0	0
bcl6/p53.1	0	0	0	0	0	0	0	0	0	0	0	0	0	0	0	0	0	0	0	0	0	0	0	0	0	0	0	0			0	0	0	0	0		0	0	0	0	0		0	0	0	0	0
lystructure.1
[truncated: 273 more columns]

## Sheet: SignificanceRelevantVariables
Course (uncomplicated/complicated)
featureName	abbreviation	PearsonCorrelation	Corr_pVal	Wilcox_pVal	Corr_adj_pVal	Wilcox_adj_pVal
Delaunay: Mean distance__Annotation (Perigranulomatous_area)_mean	CD4 peri gran dt mean	-0.316795	0.0724528	0.0716029	0.540381	0.478664
Delaunay: Mean distance__Annotation (Perigranulomatous_area)Ratio T cell zone mean	CD4 peri gran/TZ dt mean	-0.324135	0.0657307	0.0256393	0.526155	0.352039
CD8_mean_Num Positive per mm^2__Granuloma_necrosis	CD8 nec mean	-0.5533	0.00083834	0.00910384	0.0993809	0.318454
RatioMean_CD4_CD8_Num Positive per mm^2__Granuloma_necrosis	CD4/CD8 nec mean	0.342781	0.0636905	0.0562776	0.526155	0.436637
RatioMean_Num Positive per mm^2__Granuloma_necrosis_over_CD8_TCellZone	CD8 nec/TZ mean	-0.548899	0.000940263	0.0046025	0.0993809	0.258891
Mean number of nuclei from 20 giant cells (total numbers from BCL6 and p53 measurements).1	mean n nuclei gi-c	-0.337174	0.0550035	0.0320075	0.475992	0.360084
Hyperplastic follicles present.1	hyper lyfol	-0.348006	0.0471909	0.052369	0.456261	0.431763
Number of germinal centers.1	n GCs	-0.46907	0.00589311	0.0430371	0.189421	0.405458
non-polarized large germinal centers.1	non-pol large GCs	-0.414781	0.0163906	0.0215919	0.282475	0.343083
enlarged germinal centers.1	large GCs	-0.388889	0.0253042	0.0297278	0.334908	0.352039
atypical germinal centers in terms of shape.1	illdef GCs	-0.31053	0.0786033	0.0846916	0.552679	0.536923
Granulomas in germinal centers.1	gran GCs	-0.398001	0.0217976	0.0267121	0.306529	0.352039
Vessels in germinal centers.1	vessel GCs	-0.321798	0.0678155	0.0723315	0.526155	0.478664
Regressive germinal Centers.1	reg GCs	-0.438048	0.0107823	0.014113	0.268782	0.318454
Number of p53 positive nuclei from 10 giant cells.1	n nuclei p53 gi-c	-0.348709	0.0504645	0.0475663	0.456261	0.428096
Total number of nuclei from 10 giant cells.3	n nuclei 10 gi-c	-0.437572	0.0122618	0.0291277	0.268782	0.352039
p53: How many granulomas do the 10 giant cells come from? If possible, out of as many as possible!. 1	n gran p53 gi-c	-0.324979	0.0744525	0.063622	0.540381	0.452464
CD8_intragranulomatous (aim for necrosis: IC 0: <0.1%, IC 1: 0.1-0.4%, IC 2: 0.5-0.9%, IC 3: 0.1-100%; relative to granuloma wall area)	CD8 score in gran	-0.406057	0.0190419	0.0497186	0.285629	0.430257
signs of liquefaction	clinliquefaction	0.400066	0.0284844	0.0338563	0.356055	0.362746
Wound healing (good/bad)
featureName	abbreviation	PearsonCorrelation	Corr_pVal	Wilcox_pVal	Corr_adj_pVal	Wilcox_adj_pVal
Delaunay: Max distance__Annotation (Granuloma_wall)Ratio T cell zone mean	CD4 wall/TZ dt max	-0.328436	0.0620252	0.0859847	0.827904	0.94528
Delaunay: Num neighbors__Annotation (Granuloma_wall)Ratio T cell zone median	CD4 wall/TZ nb mean	-0.32215	0.0674979	0.0680377	0.827904	0.94528
Cluster size__Annotation (Granuloma_wall)median	CD4 cluster wall median	-0.355723	0.0421865	0.0546247	0.827904	0.94528
CD8_mean_Num Positive per mm^2__Perigranulomatous_area	CD8 peri gran mean	0.359863	0.039683	0.0436984	0.827904	0.94528
CD8_median_Num Positive per mm^2__Granuloma_wall	CD8 wall median	0.336739	0.0553379	0.0732129	0.827904	0.94528
RatioMean_CD4_CD8_Num Positive per mm^2__Granuloma_wall	CD4/CD8 wall mean	-0.421286	0.0146206	0.0118264	0.738655	0.718865
Lymph follicles present.1	lyfol	0.322031	0.0676057	0.0718617	0.827904	0.94528
Number of germinal centers.1	n GCs	0.342949	0.0507198	0.0595153	0.827904	0.94528
Vessels in germinal centers.1	vessel GCs	0.332106	0.0589952	0.0631976	0.827904	0.94528
Regressive germinal Centers.1	reg GCs	0.414191	0.0165597	0.0202379	0.738655	0.718865
Foam cell aspect: epithelial cells.1	foam epi-c	0.516398	0.0020943	0.00374287	0.471217	0.718865
Skin change	skin change	-0.414191	0.0165597	0.0202379	0.738655	0.718865
Skin color change (skin col)	skin discol	-0.453878	0.00797608	0.0108764	0.738655	0.718865
skin hot	skin hot	-0.34641	0.0482826	0.054442	0.827904	0.94528
